# Supplementary material for: Comparative Genome Analysis of Bacillus amyloliquefaciens Focusing on Phylogenomics, Functional Traits, and Prevalence of Antimicrobial and Virulence Genes
Source: Front Genet. 2021 Sep 30;12:724217. doi: 10.3389/fgene.2021.724217 (PMC8514880; doi:10.3389/fgene.2021.724217)
Supplement: Supplementary Table 2 — Data analysis of pan-genome segregation to identify single-copy core proteins, shell genes, soft-core genes, core genes, and cloud genes, including its annotation, genome fragment and order within fragments, accessory order, and accessory order with fragment. [file Table_2.XLSX]

## Sheet: gene_presence_absence
														Clade 1																							Clade 2
Gene	Non-unique Gene name	Annotation	No. isolates	No. sequences	Avg sequences per isolate	Genome Fragment	Order within Fragment	Accessory Fragment	Accessory Order with Fragment	QC	Min group size nuc	Max group size nuc	Avg group size nuc	205	B425	CHCC26933	CMW1	DSM	FUA2153	FUA2154	Fad	FadWe	H	HK1	K2	KCP2	LL3	MT45	NRRL	RD7-7	SRCM101266	SRCM101267	SRCM101294	TA208	XH7	YP6	10456	11B91	19742-1	19742-2	629	AAK_S6	ALB65	ALB69	ALB79	ARP23	B15	B1895	B4140
group_1064		hypothetical protein	96	96	1	144	12462				446	446	446	205_02348	B425_01092	CHCC26933_02411	CMW1_02109	DSM_02310	FUA2153_03049	FUA2154_02643	Fad_02302	FadWe_01977	H_02196	HK1_01390	K2_02917	KCP2_02688	LL3_02399	MT45_02186	NRRL_02417	RD7-7_02031	SRCM101266_03270	SRCM101267_02327	SRCM101294_03412	TA208_01152	XH7_01159	YP6_02295	10456_00147	11B91_02012	19742-1_03213	19742-2_03205	629_00732	AAK_S6_00625	ALB65_02223	ALB69_02197	ALB79_02096	ARP23_03421	B15_02167	B1895_00978	B4140_03700
epi		Ethylmalonyl-CoA/methylmalonyl-CoA epimerase	96	96	1	144	12667				197	428	425	205_02485	B425_00956	CHCC26933_02546	CMW1_01958	DSM_02446	FUA2153_02913	FUA2154_02779	Fad_02438	FadWe_01841	H_02332	HK1_01525	K2_02779	KCP2_02824	LL3_02534	MT45_02324	NRRL_02282	RD7-7_02167	SRCM101266_03866	SRCM101267_02464	SRCM101294_03274	TA208_02422	XH7_02430	YP6_02432	10456_00298	11B91_01858	19742-1_02651	19742-2_02643	629_00894	AAK_S6_00476	ALB65_02375	ALB69_02348	ALB79_02248	ARP23_03233	B15_02320	B1895_01285	B4140_03546
group_1071		hypothetical protein	96	96	1	144	1304				137	821	770	205_00598	B425_03529	CHCC26933_03781	CMW1_03669	DSM_00557	FUA2153_03599	FUA2154_03161	Fad_00529	FadWe_03407	H_00448	HK1_03825	K2_03166	KCP2_00184	LL3_00536	MT45_00558	NRRL_02636	RD7-7_00551	SRCM101266_00138	SRCM101267_00595	SRCM101294_01393	TA208_00533	XH7_00541	YP6_00568	10456_00843	11B91_03908	19742-1_03059	19742-2_03051	629_02824	AAK_S6_03696	ALB65_00666	ALB69_00576	ALB79_00587	ARP23_00558	B15_00584	B1895_00768	B4140_02434
ohrA		Organic hydroperoxide resistance protein OhrA	96	96	1	144	8215				278	443	421	205_01562	B425_02418	CHCC26933_01459	CMW1_02870	DSM_01529	FUA2153_00529	FUA2154_00534	Fad_01392	FadWe_02293	H_01256	HK1_00609	K2_00614	KCP2_00878	LL3_01385	MT45_01417	NRRL_00457	RD7-7_01266	SRCM101266_02050	SRCM101267_01505	SRCM101294_00707	TA208_02093	XH7_02101	YP6_01333	10456_01852	11B91_02821	19742-1_00547	19742-2_00547	629_03557	AAK_S6_01423	ALB65_01410	ALB69_01419	ALB79_01313	ARP23_04318	B15_01324	B1895_00048	B4140_02953
fetB		putative iron export permease protein FetB	96	96	1	144	8071				458	803	766	205_01471	B425_03080	CHCC26933_01026	CMW1_02954	DSM_01437	FUA2153_00443	FUA2154_00449	Fad_01306	FadWe_02207	H_01171	HK1_00518	K2_00699	KCP2_00974	LL3_01300	MT45_01330	NRRL_00372	RD7-7_01183	SRCM101266_02140	SRCM101267_01415	SRCM101294_01083	TA208_02179	XH7_02187	YP6_01247	10456_01939	11B91_02907	19742-1_00644	19742-2_00644	629_03466	AAK_S6_01510	ALB65_01323	ALB69_01334	ALB79_01227	ARP23_04425	B15_01238	B1895_03461	B4140_02889
cotW		Spore coat protein W	96	96	1	144	7844				272	566	315	205_01413	B425_03995	CHCC26933_03455	CMW1_03015	DSM_01380	FUA2153_00338	FUA2154_00389	Fad_01245	FadWe_02716	H_01036	HK1_00461	K2_00824	KCP2_01034	LL3_01239	MT45_01265	NRRL_00312	RD7-7_01134	SRCM101266_02198	SRCM101267_01311	SRCM101294_01141	TA208_02313	XH7_02321	YP6_01166	10456_02004	11B91_03018	19742-1_00698	19742-2_00698	629_03404	AAK_S6_01619	ALB65_01260	ALB69_01168	ALB79_01166	ARP23_04482	B15_01162	B1895_03241	B4140_02815
thiE		Thiamine-phosphate synthase	96	96	1	144	10304				482	674	670	205_03936	B425_01629	CHCC26933_00258	CMW1_00803	DSM_03887	FUA2153_01461	FUA2154_01462	Fad_03881	FadWe_00695	H_03742	HK1_02968	K2_01407	KCP2_01619	LL3_03893	MT45_03673	NRRL_01763	RD7-7_03476	SRCM101266_01422	SRCM101267_03961	SRCM101294_03632	TA208_03834	XH7_03844	YP6_03813	10456_02869	11B91_00676	19742-1_01297	19742-2_01778	629_02285	AAK_S6_02250	ALB65_03726	ALB69_03692	ALB79_03597	ARP23_01510	B15_03662	B1895_01149	B4140_01080
ywnJ		putative membrane protein YwnJ	96	96	1	144	11576				233	479	421	205_03760	B425_01805	CHCC26933_00426	CMW1_00640	DSM_03713	FUA2153_01636	FUA2154_01637	Fad_03706	FadWe_00870	H_03567	HK1_02792	K2_01579	KCP2_01802	LL3_03718	MT45_03502	NRRL_01586	RD7-7_03301	SRCM101266_01246	SRCM101267_03786	SRCM101294_02506	TA208_03659	XH7_03669	YP6_03638	10456_03675	11B91_00850	19742-1_01473	19742-2_01602	629_02099	AAK_S6_02071	ALB65_03545	ALB69_03512	ALB79_03424	ARP23_01705	B15_03487	B1895_01658	B4140_01258
group_1154		hypothetical protein	96	96	1	144	12147				743	785	777	205_01642	B425_02498	CHCC26933_01538	CMW1_02792	DSM_01609	FUA2153_00609	FUA2154_00613	Fad_01471	FadWe_02372	H_01335	HK1_00688	K2_00536	KCP2_00797	LL3_01464	MT45_01497	NRRL_00536	RD7-7_01344	SRCM101266_01970	SRCM101267_01585	SRCM101294_00629	TA208_02014	XH7_02021	YP6_01411	10456_03868	11B91_02740	19742-1_00467	19742-2_00467	629_03639	AAK_S6_01340	ALB65_01490	ALB69_01501	ALB79_01397	ARP23_04232	B15_01405	B1895_00129	B4140_03037
group_1244		hypothetical protein	96	96	1	144	1283				239	269	268	205_00606	B425_03538	CHCC26933_03774	CMW1_03660	DSM_00565	FUA2153_03606	FUA2154_00029	Fad_00538	FadWe_00494	H_00455	HK1_03833	K2_03159	KCP2_00193	LL3_00544	MT45_00565	NRRL_02628	RD7-7_00558	SRCM101266_00146	SRCM101267_00603	SRCM101294_01400	TA208_00540	XH7_00548	YP6_00575	10456_00835	11B91_03916	19742-1_03067	19742-2_03059	629_02833	AAK_S6_03688	ALB65_00674	ALB69_00584	ALB79_00594	ARP23_00549	B15_00591	B1895_00776	B4140_02442
group_1247		hypothetical protein	96	96	1	144	1336				197	206	198	205_00583	B425_03513	CHCC26933_03795	CMW1_03683	DSM_00542	FUA2153_03584	FUA2154_03176	Fad_00513	FadWe_03423	H_00433	HK1_03810	K2_03180	KCP2_00168	LL3_00521	MT45_00544	NRRL_02651	RD7-7_00536	SRCM101266_00123	SRCM101267_00580	SRCM101294_04000	TA208_00518	XH7_00526	YP6_00553	10456_00863	11B91_03894	19742-1_03042	19742-2_03034	629_02806	AAK_S6_03716	ALB65_00645	ALB69_00559	ALB79_00569	ARP23_00577	B15_00567	B1895_00750	B4140_02413
group_1248		hypothetical protein	96	96	1	144	1337				299	299	299	205_00582	B425_03512	CHCC26933_03796	CMW1_03684	DSM_00541	FUA2153_03583	FUA2154_03177	Fad_00512	FadWe_03424	H_00432	HK1_03809	K2_03181	KCP2_00167	LL3_00520	MT45_00543	NRRL_02652	RD7-7_00535	SRCM101266_00122	SRCM101267_00579	SRCM101294_03999	TA208_00517	XH7_00525	YP6_00552	10456_00864	11B91_03893	19742-1_03041	19742-2_03033	629_02805	AAK_S6_03717	ALB65_00644	ALB69_00558	ALB79_00568	ARP23_00578	B15_00566	B1895_00749	B4140_02412
cfiB		2-oxoglutarate carboxylase small subunit	96	96	1	144	5918				983	1559	1343	205_02051	B425_00453	CHCC26933_02191	CMW1_02342	DSM_02073	FUA2153_01281	FUA2154_01285	Fad_02079	FadWe_00084	H_01778	HK1_01096	K2_00028	KCP2_04067	LL3_01961	MT45_01952	NRRL_00989	RD7-7_01810	SRCM101266_00248	SRCM101267_02090	SRCM101294_00183	TA208_01569	XH7_01576	YP6_01862	10456_01398	11B91_02282	19742-1_00007	19742-2_00007	629_00477	AAK_S6_04105	ALB65_01967	ALB69_01979	ALB79_01857	ARP23_03670	B15_01877	B1895_02327	B4140_01710
ydaE		putative D-lyxose ketol-isomerase	96	96	1	144	14038				503	503	503	205_00431	B425_03402	CHCC26933_03923	CMW1_03802	DSM_00434	FUA2153_03473	FUA2154_03287	Fad_00401	FadWe_03535	H_00317	HK1_03658	K2_03301	KCP2_03879	LL3_00411	MT45_00423	NRRL_02761	RD7-7_00433	SRCM101266_02530	SRCM101267_00429	SRCM101294_01549	TA208_00402	XH7_00410	YP6_00430	10456_01458	11B91_03755	19742-1_02912	19742-2_02904	629_02663	AAK_S6_03860	ALB65_00506	ALB69_00427	ALB79_00435	ARP23_00742	B15_00442	B1895_02001	B4140_02252
gabR_1		HTH-type transcriptional regulatory protein GabR	96	96	1	144	14075				1409	1409	1409	205_00402	B425_03373	CHCC26933_03952	CMW1_03831	DSM_00405	FUA2153_03444	FUA2154_03317	Fad_00372	FadWe_03564	H_00288	HK1_03629	K2_03330	KCP2_03846	LL3_00382	MT45_00394	NRRL_02791	RD7-7_00405	SRCM101266_02559	SRCM101267_00400	SRCM101294_01578	TA208_00373	XH7_00381	YP6_00401	10456_01487	11B91_03726	19742-1_02883	19742-2_02875	629_02634	AAK_S6_03889	ALB65_00477	ALB69_00398	ALB79_00406	ARP23_00776	B15_00413	B1895_01971	B4140_02223
mtnX		2-hydroxy-3-keto-5-methylthiopentenyl-1-phosphate phosphatase	96	96	1	144	8272				671	704	700	205_01607	B425_02463	CHCC26933_01505	CMW1_02825	DSM_01574	FUA2153_00574	FUA2154_00579	Fad_01437	FadWe_02338	H_01301	HK1_00654	K2_00569	KCP2_00831	LL3_01430	MT45_01462	NRRL_00502	RD7-7_01311	SRCM101266_02005	SRCM101267_01550	SRCM101294_00662	TA208_02048	XH7_02056	YP6_01378	10456_01808	11B91_02779	19742-1_00504	19742-2_00504	629_03601	AAK_S6_01378	ALB65_01454	ALB69_01463	ALB79_01357	ARP23_04271	B15_01368	B1895_00095	B4140_02997
yjcS		putative protein YjcS	96	96	1	144	8034				224	281	280	205_01454	B425_03102	CHCC26933_01041	CMW1_02976	DSM_01420	FUA2153_00421	FUA2154_00427	Fad_01284	FadWe_02185	H_01149	HK1_00501	K2_00722	KCP2_00992	LL3_01278	MT45_01309	NRRL_00350	RD7-7_01168	SRCM101266_02157	SRCM101267_01398	SRCM101294_01105	TA208_02201	XH7_02209	YP6_01226	10456_01964	11B91_02931	19742-1_00669	19742-2_00669	629_03440	AAK_S6_01535	ALB65_01298	ALB69_01309	ALB79_01202	ARP23_04454	B15_01210	B1895_03694	B4140_02864
argC		N-acetyl-gamma-glutamyl-phosphate reductase	96	96	1	144	7763				1037	1037	1037	205_01354	B425_03935	CHCC26933_03396	CMW1_03074	DSM_01321	FUA2153_00279	FUA2154_00330	Fad_01185	FadWe_02776	H_00977	HK1_00402	K2_00883	KCP2_01094	LL3_01180	MT45_01206	NRRL_00253	RD7-7_01076	SRCM101266_02257	SRCM101267_01252	SRCM101294_01200	TA208_02372	XH7_02380	YP6_01107	10456_02064	11B91_03078	19742-1_00757	19742-2_00757	629_03344	AAK_S6_01678	ALB65_01201	ALB69_01109	ALB79_01107	ARP23_04548	B15_01103	B1895_02098	B4140_02757
serC		Phosphoserine aminotransferase	96	96	1	144	7595				416	1079	1058	205_01257	B425_03838	CHCC26933_03300	CMW1_03191	DSM_01224	FUA2153_00182	FUA2154_00233	Fad_01088	FadWe_02873	H_00880	HK1_00305	K2_00981	KCP2_01195	LL3_01082	MT45_01108	NRRL_00153	RD7-7_00979	SRCM101266_02353	SRCM101267_01156	SRCM101294_01298	TA208_00965	XH7_00972	YP6_01009	10456_02158	11B91_03171	19742-1_00853	19742-2_00853	629_03243	AAK_S6_01773	ALB65_01107	ALB69_01012	ALB79_01010	ARP23_00089	B15_01006	B1895_02408	B4140_02660
group_1334		hypothetical protein	96	96	1	144	14115				368	461	457	205_00371	B425_03342	CHCC26933_03983	CMW1_03862	DSM_00374	FUA2153_03413	FUA2154_03348	Fad_00341	FadWe_03595	H_00257	HK1_03598	K2_03361	KCP2_03815	LL3_00350	MT45_00363	NRRL_02822	RD7-7_00374	SRCM101266_02590	SRCM101267_00369	SRCM101294_01609	TA208_00342	XH7_00350	YP6_00370	10456_02548	11B91_03696	19742-1_02853	19742-2_02845	629_02602	AAK_S6_03924	ALB65_00447	ALB69_00368	ALB79_00376	ARP23_00809	B15_00383	B1895_01939	B4140_02193
group_1338		hypothetical protein	96	96	1	144	10036				299	299	299	205_04074	B425_01493	CHCC26933_00117	CMW1_00942	DSM_04025	FUA2153_01320	FUA2154_01323	Fad_04019	FadWe_00558	H_03881	HK1_03107	K2_01274	KCP2_01473	LL3_04031	MT45_03808	NRRL_01902	RD7-7_03611	SRCM101266_01560	SRCM101267_04099	SRCM101294_01845	TA208_03973	XH7_03983	YP6_03957	10456_02702	11B91_00540	19742-1_01155	19742-2_01920	629_02425	AAK_S6_02408	ALB65_03868	ALB69_03821	ALB79_03743	ARP23_01358	B15_03815	B1895_03675	B4140_00943
yxdM		ABC transporter permease protein YxdM	96	96	1	144	10079				776	1868	1856	205_04048	B425_01519	CHCC26933_00144	CMW1_00914	DSM_03999	FUA2153_01347	FUA2154_01349	Fad_03992	FadWe_00584	H_03855	HK1_03081	K2_01300	KCP2_01500	LL3_04005	MT45_03782	NRRL_01876	RD7-7_03585	SRCM101266_01534	SRCM101267_04073	SRCM101294_03525	TA208_03947	XH7_03957	YP6_03931	10456_02734	11B91_00567	19742-1_01187	19742-2_01888	629_02398	AAK_S6_02376	ALB65_03841	ALB69_03789	ALB79_03711	ARP23_01395	B15_03783	B1895_03180	B4140_00970
dprA		DNA processing protein DprA	96	96	1	144	11854				431	899	894	205_01853	B425_02706	CHCC26933_01742	CMW1_02572	DSM_01819	FUA2153_00817	FUA2154_00821	Fad_01679	FadWe_02580	H_01542	HK1_00898	K2_00317	KCP2_00586	LL3_01725	MT45_01717	NRRL_00746	RD7-7_01550	SRCM101266_01761	SRCM101267_01794	SRCM101294_00409	TA208_01806	XH7_01813	YP6_01632	10456_03083	11B91_02522	19742-1_00252	19742-2_00252	629_03872	AAK_S6_03037	ALB65_01709	ALB69_01722	ALB79_01614	ARP23_03951	B15_01623	B1895_00362	B4140_01960
hisD		Histidinol dehydrogenase	96	96	1	144	11295				1283	1313	1307	205_03600	B425_01962	CHCC26933_00580	CMW1_00480	DSM_03555	FUA2153_01796	FUA2154_01798	Fad_03548	FadWe_01029	H_03409	HK1_02633	K2_01735	KCP2_01965	LL3_03559	MT45_03345	NRRL_01427	RD7-7_03147	SRCM101266_00684	SRCM101267_03627	SRCM101294_02349	TA208_03501	XH7_03511	YP6_03483	10456_03256	11B91_01002	19742-1_01636	19742-2_01439	629_01931	AAK_S6_02591	ALB65_03377	ALB69_03341	ALB79_03258	ARP23_01887	B15_03324	B1895_02855	B4140_01427
priA_2		Phosphoribosyl isomerase A	96	96	1	144	11291				710	737	736	205_03597	B425_01965	CHCC26933_00583	CMW1_00477	DSM_03552	FUA2153_01799	FUA2154_01801	Fad_03545	FadWe_01032	H_03406	HK1_02630	K2_01738	KCP2_01969	LL3_03556	MT45_03342	NRRL_01424	RD7-7_03144	SRCM101266_00681	SRCM101267_03624	SRCM101294_02346	TA208_03498	XH7_03508	YP6_03480	10456_03259	11B91_01005	19742-1_01639	19742-2_01436	629_01928	AAK_S6_02594	ALB65_03374	ALB69_03338	ALB79_03255	ARP23_01890	B15_03321	B1895_02852	B4140_01430
COQ3_1		Ubiquinone biosynthesis O-methyltransferase, mitochondrial	96	96	1	144	11444				818	1379	1360	205_03686	B425_01878	CHCC26933_00495	CMW1_00565	DSM_03640	FUA2153_01709	FUA2154_01711	Fad_03633	FadWe_00944	H_03494	HK1_02718	K2_01650	KCP2_01877	LL3_03645	MT45_03431	NRRL_01513	RD7-7_03232	SRCM101266_00769	SRCM101267_03713	SRCM101294_02433	TA208_03586	XH7_03596	YP6_03567	10456_03601	11B91_00919	19742-1_01550	19742-2_01525	629_02020	AAK_S6_01997	ALB65_03471	ALB69_03432	ALB79_03349	ARP23_01783	B15_03416	B1895_01800	B4140_01329
rbsD		D-ribose pyranase	96	96	1	144	11475				395	395	395	205_03702	B425_01862	CHCC26933_00479	CMW1_00582	DSM_03656	FUA2153_01693	FUA2154_01695	Fad_03649	FadWe_00928	H_03509	HK1_02734	K2_01634	KCP2_01860	LL3_03661	MT45_03446	NRRL_01529	RD7-7_03248	SRCM101266_00785	SRCM101267_03729	SRCM101294_02448	TA208_03601	XH7_03611	YP6_03582	10456_03616	11B91_00905	19742-1_01535	19742-2_01540	629_02037	AAK_S6_02012	ALB65_03486	ALB69_03447	ALB79_03364	ARP23_01769	B15_03431	B1895_01815	B4140_01314
csbD		Stress response protein CsbD	96	96	1	144	10546				188	278	210	205_03773	B425_01792	CHCC26933_00414	CMW1_00653	DSM_03726	FUA2153_01623	FUA2154_01624	Fad_03719	FadWe_00857	H_03580	HK1_02805	K2_01567	KCP2_01789	LL3_03731	MT45_03514	NRRL_01599	RD7-7_03313	SRCM101266_01260	SRCM101267_03799	SRCM101294_02518	TA208_03672	XH7_03682	YP6_03650	10456_03687	11B91_00838	19742-1_01460	19742-2_01615	629_02111	AAK_S6_02083	ALB65_03557	ALB69_03524	ALB79_03437	ARP23_01692	B15_03499	B1895_01670	B4140_01246
csgA		Sigma-G-dependent sporulation-specific SASP protein	96	96	1	144	14354				251	251	251	205_00245	B425_00147	CHCC26933_04102	CMW1_03986	DSM_00250	FUA2153_03291	FUA2154_03470	Fad_00213	FadWe_00159	H_00134	HK1_03479	K2_03481	KCP2_03751	LL3_00226	MT45_00239	NRRL_02944	RD7-7_00254	SRCM101266_03444	SRCM101267_00245	SRCM101294_03781	TA208_00220	XH7_00228	YP6_00245	10456_03951	11B91_03565	19742-1_02722	19742-2_02714	629_00258	AAK_S6_04048	ALB65_00324	ALB69_00246	ALB79_00253	ARP23_00956	B15_00251	B1895_03861	B4140_02062
pcp		Pyrrolidone-carboxylate peptidase	96	96	1	144	14276				647	647	647	205_00285	B425_00188	CHCC26933_04061	CMW1_03942	DSM_00289	FUA2153_03329	FUA2154_03432	Fad_00254	FadWe_00200	H_00175	HK1_03513	K2_03440	KCP2_03710	LL3_00265	MT45_00279	NRRL_02906	RD7-7_00295	SRCM101266_03483	SRCM101267_00284	SRCM101294_03735	TA208_00261	XH7_00269	YP6_00290	10456_03991	11B91_03607	19742-1_02768	19742-2_02760	629_00299	AAK_S6_04008	ALB65_00363	ALB69_00284	ALB79_00293	ARP23_00905	B15_00294	B1895_02123	B4140_02105
group_1422		hypothetical protein	96	96	1	144	14196				443	764	747	205_00328	B425_00098	CHCC26933_04024	CMW1_03904	DSM_00332	FUA2153_03370	FUA2154_03391	Fad_00299	FadWe_03637	H_00214	HK1_03556	K2_03403	KCP2_03666	LL3_00306	MT45_00320	NRRL_02865	RD7-7_00333	SRCM101266_03526	SRCM101267_00327	SRCM101294_03698	TA208_00300	XH7_00308	YP6_00327	10456_04028	11B91_03644	19742-1_02807	19742-2_02799	629_00340	AAK_S6_03971	ALB65_00401	ALB69_00322	ALB79_00330	ARP23_00864	B15_00331	B1895_02162	B4140_02142
group_1463		hypothetical protein	96	96	1	144	8070				806	857	821	205_01472	B425_03081	CHCC26933_01027	CMW1_02955	DSM_01438	FUA2153_00442	FUA2154_00448	Fad_01305	FadWe_02206	H_01170	HK1_00519	K2_00700	KCP2_00973	LL3_01299	MT45_01329	NRRL_00371	RD7-7_01182	SRCM101266_02139	SRCM101267_01416	SRCM101294_01084	TA208_02180	XH7_02188	YP6_01246	10456_01940	11B91_02908	19742-1_00645	19742-2_00645	629_03465	AAK_S6_01511	ALB65_01322	ALB69_01333	ALB79_01226	ARP23_04426	B15_01237	B1895_03460	B4140_02888
scoB_2		putative succinyl-CoA:3-ketoacid coenzyme A transferase subunit B	96	96	1	144	12306				395	695	686	205_02238	B425_01202	CHCC26933_02305	CMW1_02209	DSM_02201	FUA2153_03158	FUA2154_02534	Fad_02192	FadWe_02087	H_01893	HK1_01281	K2_03022	KCP2_02578	LL3_02088	MT45_02077	NRRL_02526	RD7-7_01926	SRCM101266_03162	SRCM101267_02218	SRCM101294_00012	TA208_01455	XH7_01462	YP6_01990	10456_00012	11B91_02113	19742-1_03330	19742-2_03322	629_00605	AAK_S6_00760	ALB65_02084	ALB69_02097	ALB79_01974	ARP23_03528	B15_01993	B1895_02294	B4140_00631
group_1493		hypothetical protein	96	96	1	144	12490				473	734	726	205_02373	B425_01067	CHCC26933_02435	CMW1_02084	DSM_02335	FUA2153_03024	FUA2154_02668	Fad_02327	FadWe_01952	H_02221	HK1_01415	K2_02892	KCP2_02713	LL3_02424	MT45_02211	NRRL_02392	RD7-7_02056	SRCM101266_03295	SRCM101267_02352	SRCM101294_03387	TA208_01127	XH7_01134	YP6_02320	10456_00171	11B91_01988	19742-1_03189	19742-2_03181	629_00756	AAK_S6_00601	ALB65_02247	ALB69_02221	ALB79_02122	ARP23_03393	B15_02191	B1895_01002	B4140_03676
dbpA_2		ATP-dependent RNA helicase DbpA	96	96	1	144	12519				1382	1490	1428	205_02394	B425_01046	CHCC26933_02456	CMW1_02063	DSM_02356	FUA2153_03003	FUA2154_02689	Fad_02347	FadWe_01931	H_02242	HK1_01435	K2_02871	KCP2_02734	LL3_02444	MT45_02232	NRRL_02372	RD7-7_02077	SRCM101266_03316	SRCM101267_02373	SRCM101294_03366	TA208_01105	XH7_01112	YP6_02341	10456_00192	11B91_01966	19742-1_03168	19742-2_03160	629_00777	AAK_S6_00580	ALB65_02268	ALB69_02242	ALB79_02143	ARP23_03366	B15_02212	B1895_01024	B4140_03655
group_1500		hypothetical protein	96	96	1	144	12604				344	344	344	205_02461	B425_00978	CHCC26933_02524	CMW1_01983	DSM_02423	FUA2153_02935	FUA2154_02757	Fad_02415	FadWe_01863	H_02310	HK1_01502	K2_02804	KCP2_02801	LL3_02512	MT45_02300	NRRL_02304	RD7-7_02145	SRCM101266_03383	SRCM101267_02441	SRCM101294_03298	TA208_02399	XH7_02407	YP6_02408	10456_00260	11B91_01897	19742-1_03101	19742-2_03093	629_00845	AAK_S6_00512	ALB65_02336	ALB69_02310	ALB79_02211	ARP23_03287	B15_02280	B1895_01240	B4140_03586
group_1501		hypothetical protein	96	96	1	144	12606				452	1082	1049	205_02463	B425_00976	CHCC26933_02526	CMW1_01981	DSM_02425	FUA2153_02933	FUA2154_02759	Fad_02417	FadWe_01861	H_02312	HK1_01504	K2_02802	KCP2_02803	LL3_02514	MT45_02302	NRRL_02302	RD7-7_02147	SRCM101266_03385	SRCM101267_02443	SRCM101294_03296	TA208_02401	XH7_02409	YP6_02410	10456_00262	11B91_01895	19742-1_03099	19742-2_03091	629_00847	AAK_S6_00510	ALB65_02338	ALB69_02312	ALB79_02213	ARP23_03285	B15_02282	B1895_01242	B4140_03584
misCB		Membrane protein insertase MisCB	96	96	1	144	12664				605	842	831	205_02481	B425_00959	CHCC26933_02543	CMW1_01961	DSM_02443	FUA2153_02916	FUA2154_02776	Fad_02435	FadWe_01844	H_02329	HK1_01522	K2_02782	KCP2_02821	LL3_02531	MT45_02321	NRRL_02285	RD7-7_02164	SRCM101266_03869	SRCM101267_02461	SRCM101294_03277	TA208_02418	XH7_02426	YP6_02429	10456_00295	11B91_01861	19742-1_02654	19742-2_02646	629_00890	AAK_S6_00479	ALB65_02372	ALB69_02345	ALB79_02245	ARP23_03236	B15_02317	B1895_01282	B4140_03549
comGC		ComG operon protein 3	96	96	1	144	12774				266	308	304	205_02569	B425_00872	CHCC26933_02628	CMW1_01876	DSM_02529	FUA2153_02831	FUA2154_02862	Fad_02522	FadWe_01757	H_02415	HK1_01609	K2_02697	KCP2_02910	LL3_02616	MT45_02407	NRRL_02199	RD7-7_02249	SRCM101266_03782	SRCM101267_02548	SRCM101294_03192	TA208_02505	XH7_02513	YP6_02515	10456_00380	11B91_01775	19742-1_02569	19742-2_02561	629_00982	AAK_S6_00394	ALB65_02457	ALB69_02430	ALB79_02332	ARP23_03137	B15_02402	B1895_00460	B4140_03464
group_1519		Putative transport protein	96	96	1	144	13107				389	1061	1051	205_02747	B425_00626	CHCC26933_02776	CMW1_01728	DSM_02704	FUA2153_02683	FUA2154_03011	Fad_02768	FadWe_03981	H_02562	HK1_01784	K2_02553	KCP2_03370	LL3_02763	MT45_02551	NRRL_02052	RD7-7_02397	SRCM101266_02736	SRCM101267_02780	SRCM101294_03046	TA208_02652	XH7_02660	YP6_02729	10456_00547	11B91_01629	19742-1_02404	19742-2_02396	629_01133	AAK_S6_00227	ALB65_02614	ALB69_02578	ALB79_02487	ARP23_02961	B15_02561	B1895_00611	B4140_03316
group_1522		Putative metallophosphoesterase MG207	96	96	1	144	13253				509	515	509	205_02840	B425_00533	CHCC26933_02878	CMW1_01580	DSM_02797	FUA2153_02590	FUA2154_03104	Fad_02861	FadWe_03888	H_02655	HK1_01877	K2_02460	KCP2_03273	LL3_02856	MT45_02644	NRRL_01955	RD7-7_02499	SRCM101266_02829	SRCM101267_02873	SRCM101294_02900	TA208_02745	XH7_02754	YP6_02822	10456_00640	11B91_01536	19742-1_02311	19742-2_02303	629_01229	AAK_S6_00134	ALB65_02707	ALB69_02678	ALB79_02586	ARP23_02794	B15_02658	B1895_02427	B4140_03223
group_1534		hypothetical protein	96	96	1	144	3263				446	446	446	205_02985	B425_03229	CHCC26933_03022	CMW1_01434	DSM_02942	FUA2153_02445	FUA2154_03946	Fad_03027	FadWe_04133	H_02800	HK1_02022	K2_02243	KCP2_03123	LL3_03001	MT45_02789	NRRL_03370	RD7-7_02643	SRCM101266_02973	SRCM101267_03018	SRCM101294_02756	TA208_02890	XH7_02899	YP6_02968	10456_00797	11B91_03331	19742-1_02157	19742-2_02149	629_01389	AAK_S6_01139	ALB65_02862	ALB69_02836	ALB79_02733	ARP23_02527	B15_02805	B1895_01354	B4140_01627
group_1564		hypothetical protein	96	96	1	144	14033				290	290	290	205_00435	B425_03406	CHCC26933_03919	CMW1_03798	DSM_00438	FUA2153_03477	FUA2154_03283	Fad_00405	FadWe_03531	H_00321	HK1_03662	K2_03297	KCP2_03883	LL3_00415	MT45_00427	NRRL_02757	RD7-7_00437	SRCM101266_02526	SRCM101267_00433	SRCM101294_01545	TA208_00406	XH7_00414	YP6_00434	10456_01454	11B91_03759	19742-1_02916	19742-2_02908	629_02668	AAK_S6_03856	ALB65_00510	ALB69_00431	ALB79_00439	ARP23_00737	B15_00446	B1895_02005	B4140_02256
atpE		ATP synthase subunit c	96	96	1	144	10524				212	212	212	205_03792	B425_01773	CHCC26933_00394	CMW1_00672	DSM_03743	FUA2153_01604	FUA2154_01605	Fad_03738	FadWe_00838	H_03599	HK1_02824	K2_01548	KCP2_01769	LL3_03750	MT45_03533	NRRL_01618	RD7-7_03333	SRCM101266_01279	SRCM101267_03818	SRCM101294_02537	TA208_03691	XH7_03701	YP6_03669	10456_03706	11B91_00819	19742-1_01441	19742-2_01634	629_02131	AAK_S6_02102	ALB65_03576	ALB69_03543	ALB79_03456	ARP23_01672	B15_03518	B1895_01689	B4140_01227
group_15830		hypothetical protein	96	96	1	144	10205				167	167	167	205_03995	B425_01571	CHCC26933_00203	CMW1_00858	DSM_03946	FUA2153_01401	FUA2154_01402	Fad_03939	FadWe_00637	H_03800	HK1_03027	K2_01348	KCP2_01558	LL3_03952	MT45_03728	NRRL_01822	RD7-7_03526	SRCM101266_01481	SRCM101267_04020	SRCM101294_03577	TA208_03892	XH7_03902	YP6_03873	10456_02810	11B91_00612	19742-1_01232	19742-2_01843	629_02345	AAK_S6_02309	ALB65_03785	ALB69_03751	ALB79_03654	ARP23_01447	B15_03719	B1895_01204	B4140_01025
divIVA		Septum site-determining protein DivIVA	96	96	1	144	11934				494	494	494	205_01784	B425_02638	CHCC26933_01674	CMW1_02641	DSM_01750	FUA2153_00749	FUA2154_00753	Fad_01611	FadWe_02512	H_01475	HK1_00829	K2_00385	KCP2_00654	LL3_01657	MT45_01649	NRRL_00678	RD7-7_01482	SRCM101266_01829	SRCM101267_01726	SRCM101294_00477	TA208_01874	XH7_01881	YP6_01563	10456_03014	11B91_02594	19742-1_00321	19742-2_00321	629_03799	AAK_S6_00958	ALB65_01640	ALB69_01653	ALB79_01545	ARP23_04039	B15_01554	B1895_00290	B4140_00797
rpmF		50S ribosomal protein L32	96	96	1	144	11977				179	179	179	205_01752	B425_02607	CHCC26933_01643	CMW1_02672	DSM_01719	FUA2153_00718	FUA2154_00722	Fad_01580	FadWe_02481	H_01444	HK1_00798	K2_00416	KCP2_00686	LL3_01626	MT45_01618	NRRL_00647	RD7-7_01451	SRCM101266_01860	SRCM101267_01695	SRCM101294_00508	TA208_01905	XH7_01912	YP6_01532	10456_02983	11B91_02625	19742-1_00352	19742-2_00352	629_03764	AAK_S6_00927	ALB65_01609	ALB69_01622	ALB79_01513	ARP23_04074	B15_01523	B1895_00257	B4140_00766
gpsB		Cell cycle protein GpsB	96	96	1	144	12409				299	299	299	205_02307	B425_01133	CHCC26933_02370	CMW1_02150	DSM_02269	FUA2153_03090	FUA2154_02602	Fad_02261	FadWe_02018	H_02155	HK1_01349	K2_02958	KCP2_02647	LL3_02358	MT45_02145	NRRL_02458	RD7-7_01990	SRCM101266_03229	SRCM101267_02286	SRCM101294_03453	TA208_01193	XH7_01200	YP6_02254	10456_00106	11B91_02053	19742-1_03255	19742-2_03247	629_00689	AAK_S6_00666	ALB65_02182	ALB69_02156	ALB79_02056	ARP23_03464	B15_02124	B1895_00936	B4140_03741
hfq		RNA-binding protein Hfq	96	96	1	144	11673				221	221	221	205_01975	B425_01452	CHCC26933_01878	CMW1_02445	DSM_01940	FUA2153_01120	FUA2154_01124	Fad_01952	FadWe_03669	H_01664	HK1_01019	K2_00135	KCP2_00454	LL3_01846	MT45_01839	NRRL_00871	RD7-7_01688	SRCM101266_01640	SRCM101267_01915	SRCM101294_00288	TA208_01683	XH7_01690	YP6_01753	10456_03211	11B91_02399	19742-1_00130	19742-2_00130	629_00354	AAK_S6_03165	ALB65_01836	ALB69_01849	ALB79_01739	ARP23_03805	B15_01751	B1895_01495	B4140_01835
acpA		Acyl carrier protein	96	96	1	144	11874				233	233	233	205_01835	B425_02688	CHCC26933_01724	CMW1_02590	DSM_01801	FUA2153_00799	FUA2154_00803	Fad_01661	FadWe_02562	H_01524	HK1_00880	K2_00335	KCP2_00604	LL3_01707	MT45_01699	NRRL_00728	RD7-7_01532	SRCM101266_01779	SRCM101267_01776	SRCM101294_00427	TA208_01824	XH7_01831	YP6_01613	10456_03064	11B91_02542	19742-1_00271	19742-2_00271	629_03852	AAK_S6_03018	ALB65_01690	ALB69_01703	ALB79_01595	ARP23_03976	B15_01604	B1895_00342	B4140_01979
ndoAI		Antitoxin EndoAI	96	96	1	144	13932				281	281	281	205_00486	B425_03458	CHCC26933_01114	CMW1_03753	DSM_00489	FUA2153_03528	FUA2154_03232	Fad_00456	FadWe_03480	H_00371	HK1_03713	K2_03245	KCP2_03935	LL3_00465	MT45_00477	NRRL_02707	RD7-7_00482	SRCM101266_00027	SRCM101267_00484	SRCM101294_01499	TA208_00456	XH7_00464	YP6_00479	10456_00949	11B91_03815	19742-1_02968	19742-2_02961	629_02721	AAK_S6_03802	ALB65_00564	ALB69_00485	ALB79_00493	ARP23_00686	B15_00500	B1895_03038	B4140_02309
group_15837		hypothetical protein	96	96	1	144	12796				353	353	353	205_02589	B425_00851	CHCC26933_02648	CMW1_01856	DSM_02549	FUA2153_02810	FUA2154_02884	Fad_02543	FadWe_01736	H_02436	HK1_01629	K2_02677	KCP2_02930	LL3_02636	MT45_02427	NRRL_02179	RD7-7_02269	SRCM101266_03762	SRCM101267_02568	SRCM101294_03172	TA208_02526	XH7_02534	YP6_02536	10456_00400	11B91_01755	19742-1_02549	19742-2_02541	629_01003	AAK_S6_00374	ALB65_02477	ALB69_02450	ALB79_02351	ARP23_03112	B15_02421	B1895_00480	B4140_03445
cmpA		Cortex morphogenetic protein A	96	96	1	144	13918				113	113	113	205_00497	B425_03469	CHCC26933_01103	CMW1_03742	DSM_00500	FUA2153_03539	FUA2154_03221	Fad_00467	FadWe_03469	H_00382	HK1_03724	K2_03234	KCP2_03946	LL3_00476	MT45_00489	NRRL_02696	RD7-7_00493	SRCM101266_00038	SRCM101267_00495	SRCM101294_01488	TA208_00467	XH7_00475	YP6_00490	10456_00938	11B91_03826	19742-1_02979	19742-2_02972	629_02732	AAK_S6_03791	ALB65_00575	ALB69_00496	ALB79_00504	ARP23_00674	B15_00511	B1895_03049	B4140_02320
rplU		50S ribosomal protein L21	96	96	1	144	13175				308	308	308	205_02799	B425_00574	CHCC26933_02828	CMW1_01676	DSM_02756	FUA2153_02631	FUA2154_03063	Fad_02820	FadWe_03929	H_02614	HK1_01836	K2_02501	KCP2_03317	LL3_02815	MT45_02603	NRRL_01998	RD7-7_02449	SRCM101266_02788	SRCM101267_02832	SRCM101294_02994	TA208_02704	XH7_02713	YP6_02781	10456_00599	11B91_01577	19742-1_02352	19742-2_02344	629_01187	AAK_S6_00175	ALB65_02666	ALB69_02630	ALB79_02539	ARP23_02904	B15_02613	B1895_00666	B4140_03264
rpmB		50S ribosomal protein L28	96	96	1	144	11884				188	188	188	205_01825	B425_02678	CHCC26933_01714	CMW1_02600	DSM_01791	FUA2153_00789	FUA2154_00793	Fad_01651	FadWe_02552	H_01514	HK1_00870	K2_00345	KCP2_00614	LL3_01697	MT45_01689	NRRL_00718	RD7-7_01522	SRCM101266_01789	SRCM101267_01766	SRCM101294_00437	TA208_01834	XH7_01841	YP6_01603	10456_03054	11B91_02552	19742-1_00281	19742-2_00281	629_03842	AAK_S6_03008	ALB65_01680	ALB69_01693	ALB79_01585	ARP23_03986	B15_01594	B1895_00332	B4140_01989
group_15841		hypothetical protein	96	96	1	144	12846				281	281	281	205_02632	B425_00809	CHCC26933_02690	CMW1_01814	DSM_02591	FUA2153_02768	FUA2154_02926	Fad_02585	FadWe_01694	H_02478	HK1_01671	K2_02635	KCP2_02974	LL3_02678	MT45_02469	NRRL_02137	RD7-7_02311	SRCM101266_02623	SRCM101267_02610	SRCM101294_03130	TA208_02568	XH7_02576	YP6_02579	10456_00442	11B91_01713	19742-1_02507	19742-2_02499	629_01047	AAK_S6_00332	ALB65_02519	ALB69_02492	ALB79_02393	ARP23_03065	B15_02464	B1895_00525	B4140_03403
group_15842		hypothetical protein	96	96	1	144	12438				170	170	170	205_02329	B425_01111	CHCC26933_02392	CMW1_02128	DSM_02291	FUA2153_03068	FUA2154_02624	Fad_02283	FadWe_01996	H_02177	HK1_01371	K2_02936	KCP2_02669	LL3_02380	MT45_02167	NRRL_02436	RD7-7_02012	SRCM101266_03251	SRCM101267_02308	SRCM101294_03431	TA208_01171	XH7_01178	YP6_02276	10456_00128	11B91_02031	19742-1_03233	19742-2_03225	629_00711	AAK_S6_00644	ALB65_02204	ALB69_02178	ALB79_02077	ARP23_03442	B15_02148	B1895_00959	B4140_03719
spoVS		Stage V sporulation protein S	96	96	1	144	11746				260	260	260	205_01940	B425_01418	CHCC26933_01829	CMW1_02484	DSM_01906	FUA2153_01086	FUA2154_01090	Fad_01918	FadWe_03703	H_01630	HK1_00985	K2_00230	KCP2_00496	LL3_01812	MT45_01804	NRRL_00834	RD7-7_01641	SRCM101266_01674	SRCM101267_01881	SRCM101294_00322	TA208_01718	XH7_01725	YP6_01719	10456_03170	11B91_02435	19742-1_00165	19742-2_00165	629_03963	AAK_S6_03124	ALB65_01796	ALB69_01809	ALB79_01701	ARP23_03854	B15_01710	B1895_03153	B4140_01872
group_15844		hypothetical protein	96	96	1	144	12422				182	182	182	205_02316	B425_01124	CHCC26933_02379	CMW1_02141	DSM_02278	FUA2153_03081	FUA2154_02611	Fad_02270	FadWe_02009	H_02164	HK1_01358	K2_02949	KCP2_02656	LL3_02367	MT45_02154	NRRL_02449	RD7-7_01999	SRCM101266_03238	SRCM101267_02295	SRCM101294_03444	TA208_01184	XH7_01191	YP6_02263	10456_00115	11B91_02044	19742-1_03246	19742-2_03238	629_00698	AAK_S6_00657	ALB65_02191	ALB69_02165	ALB79_02064	ARP23_03456	B15_02133	B1895_00946	B4140_03732
group_15845		hypothetical protein	96	96	1	144	12004				281	281	281	205_01728	B425_02583	CHCC26933_01619	CMW1_02696	DSM_01695	FUA2153_00694	FUA2154_00698	Fad_01556	FadWe_02457	H_01420	HK1_00774	K2_00440	KCP2_00710	LL3_01602	MT45_01594	NRRL_00623	RD7-7_01427	SRCM101266_01884	SRCM101267_01671	SRCM101294_00533	TA208_01929	XH7_01936	YP6_01508	10456_03777	11B91_02650	19742-1_00376	19742-2_00376	629_03738	AAK_S6_01249	ALB65_01584	ALB69_01596	ALB79_01488	ARP23_04105	B15_01499	B1895_00232	B4140_00741
walR_2		Transcriptional regulatory protein WalR	96	96	1	144	13595				710	710	710	205_04142	B425_04057	CHCC26933_00069	CMW1_00985	DSM_04086	FUA2153_04024	FUA2154_04063	Fad_04067	FadWe_00277	H_03929	HK1_03168	K2_01227	KCP2_00038	LL3_04092	MT45_03856	NRRL_03562	RD7-7_03657	SRCM101266_00970	SRCM101267_04159	SRCM101294_01896	TA208_04021	XH7_04031	YP6_04007	10456_02657	11B91_00496	19742-1_01108	19742-2_01967	629_02468	AAK_S6_02453	ALB65_03913	ALB69_03868	ALB79_03789	ARP23_01303	B15_03862	B1895_02776	B4140_00897
group_15847		hypothetical protein	96	96	1	144	11936				278	278	278	205_01782	B425_02636	CHCC26933_01672	CMW1_02643	DSM_01748	FUA2153_00747	FUA2154_00751	Fad_01609	FadWe_02510	H_01473	HK1_00827	K2_00387	KCP2_00656	LL3_01655	MT45_01647	NRRL_00676	RD7-7_01480	SRCM101266_01831	SRCM101267_01724	SRCM101294_00479	TA208_01876	XH7_01883	YP6_01561	10456_03012	11B91_02596	19742-1_00323	19742-2_00323	629_03797	AAK_S6_00956	ALB65_01638	ALB69_01651	ALB79_01543	ARP23_04041	B15_01552	B1895_00288	B4140_00795
ptsH		Phosphocarrier protein HPr	96	96	1	144	12153				266	266	266	205_01635	B425_02491	CHCC26933_01532	CMW1_02798	DSM_01602	FUA2153_00602	FUA2154_00606	Fad_01464	FadWe_02365	H_01328	HK1_00681	K2_00542	KCP2_00804	LL3_01457	MT45_01490	NRRL_00529	RD7-7_01338	SRCM101266_01977	SRCM101267_01578	SRCM101294_00635	TA208_02021	XH7_02028	YP6_01405	10456_03874	11B91_02746	19742-1_00473	19742-2_00473	629_03633	AAK_S6_01346	ALB65_01484	ALB69_01494	ALB79_01391	ARP23_04239	B15_01399	B1895_00123	B4140_03031
rpmA		50S ribosomal protein L27	96	96	1	144	13173				284	284	284	205_02797	B425_00576	CHCC26933_02826	CMW1_01678	DSM_02754	FUA2153_02633	FUA2154_03061	Fad_02818	FadWe_03931	H_02612	HK1_01834	K2_02503	KCP2_03319	LL3_02813	MT45_02601	NRRL_02000	RD7-7_02447	SRCM101266_02786	SRCM101267_02830	SRCM101294_02996	TA208_02702	XH7_02711	YP6_02779	10456_00597	11B91_01579	19742-1_02354	19742-2_02346	629_01185	AAK_S6_00177	ALB65_02664	ALB69_02628	ALB79_02537	ARP23_02906	B15_02611	B1895_00664	B4140_03266
yhdK		putative anti-sigma-M factor YhdK	96	96	1	144	7519				290	290	290	205_01205	B425_03787	CHCC26933_03249	CMW1_03242	DSM_01173	FUA2153_00131	FUA2154_00182	Fad_01037	FadWe_02924	H_00829	HK1_00254	K2_01032	KCP2_01251	LL3_01031	MT45_01057	NRRL_00101	RD7-7_00928	SRCM101266_02404	SRCM101267_01105	SRCM101294_01349	TA208_00914	XH7_00921	YP6_00958	10456_02211	11B91_03223	19742-1_00906	19742-2_00906	629_03187	AAK_S6_01826	ALB65_01054	ALB69_00959	ALB79_00957	ARP23_00151	B15_00953	B1895_02353	B4140_02607
hupA		DNA-binding protein HU 1	96	96	1	144	12486				278	278	278	205_02370	B425_01070	CHCC26933_02433	CMW1_02087	DSM_02332	FUA2153_03027	FUA2154_02665	Fad_02324	FadWe_01955	H_02218	HK1_01412	K2_02895	KCP2_02710	LL3_02421	MT45_02208	NRRL_02395	RD7-7_02053	SRCM101266_03292	SRCM101267_02349	SRCM101294_03390	TA208_01130	XH7_01137	YP6_02317	10456_00169	11B91_01990	19742-1_03191	19742-2_03183	629_00754	AAK_S6_00603	ALB65_02245	ALB69_02219	ALB79_02120	ARP23_03396	B15_02189	B1895_01000	B4140_03678
rpmE		50S ribosomal protein L31	96	96	1	144	10500				200	200	200	205_03813	B425_01752	CHCC26933_00373	CMW1_00693	DSM_03764	FUA2153_01583	FUA2154_01584	Fad_03759	FadWe_00817	H_03620	HK1_02845	K2_01527	KCP2_01748	LL3_03771	MT45_03554	NRRL_01639	RD7-7_03353	SRCM101266_01300	SRCM101267_03839	SRCM101294_02558	TA208_03712	XH7_03722	YP6_03690	10456_03727	11B91_00798	19742-1_01421	19742-2_01654	629_02152	AAK_S6_02123	ALB65_03597	ALB69_03564	ALB79_03477	ARP23_01649	B15_03539	B1895_01710	B4140_01206
rpsD		30S ribosomal protein S4	96	96	1	144	3338				602	602	602	205_02957	B425_03201	CHCC26933_02995	CMW1_01462	DSM_02914	FUA2153_02473	FUA2154_03974	Fad_03000	FadWe_04161	H_02772	HK1_01994	K2_02270	KCP2_03151	LL3_02973	MT45_02762	NRRL_03397	RD7-7_02616	SRCM101266_02946	SRCM101267_02990	SRCM101294_02783	TA208_02862	XH7_02871	YP6_02941	10456_00761	11B91_01418	19742-1_02191	19742-2_02183	629_01358	AAK_S6_00013	ALB65_02828	ALB69_02800	ALB79_02704	ARP23_02568	B15_02776	B1895_03305	B4140_01596
rpsU		30S ribosomal protein S21	96	96	1	144	12851				173	173	173	205_02637	B425_00804	CHCC26933_02695	CMW1_01809	DSM_02596	FUA2153_02763	FUA2154_02931	Fad_02590	FadWe_01689	H_02483	HK1_01676	K2_02630	KCP2_02979	LL3_02683	MT45_02474	NRRL_02132	RD7-7_02316	SRCM101266_02628	SRCM101267_02615	SRCM101294_03125	TA208_02573	XH7_02581	YP6_02584	10456_00447	11B91_01708	19742-1_02502	19742-2_02494	629_01052	AAK_S6_00327	ALB65_02524	ALB69_02497	ALB79_02398	ARP23_03060	B15_02469	B1895_00530	B4140_03398
group_15855		hypothetical protein	96	96	1	144	12699				95	95	95	205_02515	B425_00926	CHCC26933_02575	CMW1_01929	DSM_02476	FUA2153_02884	FUA2154_02808	Fad_02468	FadWe_01811	H_02361	HK1_01555	K2_02750	KCP2_02854	LL3_02563	MT45_02353	NRRL_02253	RD7-7_02196	SRCM101266_03836	SRCM101267_02494	SRCM101294_03245	TA208_02451	XH7_02459	YP6_02461	10456_00327	11B91_01828	19742-1_02622	19742-2_02614	629_00925	AAK_S6_00447	ALB65_02404	ALB69_02377	ALB79_02279	ARP23_03199	B15_02349	B1895_01315	B4140_03517
fer		Ferredoxin	96	96	1	144	12522				248	248	248	205_02396	B425_01044	CHCC26933_02458	CMW1_02061	DSM_02358	FUA2153_03001	FUA2154_02691	Fad_02349	FadWe_01929	H_02244	HK1_01437	K2_02869	KCP2_02736	LL3_02446	MT45_02234	NRRL_02370	RD7-7_02079	SRCM101266_03318	SRCM101267_02375	SRCM101294_03364	TA208_01103	XH7_01110	YP6_02343	10456_00194	11B91_01964	19742-1_03166	19742-2_03158	629_00779	AAK_S6_00578	ALB65_02270	ALB69_02244	ALB79_02145	ARP23_03363	B15_02214	B1895_01026	B4140_03653
rpmGA		50S ribosomal protein L33 1	96	96	1	144	12795				149	149	149	205_02588	B425_00852	CHCC26933_02647	CMW1_01857	DSM_02548	FUA2153_02811	FUA2154_02883	Fad_02542	FadWe_01737	H_02435	HK1_01628	K2_02678	KCP2_02929	LL3_02635	MT45_02426	NRRL_02180	RD7-7_02268	SRCM101266_03763	SRCM101267_02567	SRCM101294_03173	TA208_02525	XH7_02533	YP6_02535	10456_00399	11B91_01756	19742-1_02550	19742-2_02542	629_01002	AAK_S6_00375	ALB65_02476	ALB69_02449	ALB79_02350	ARP23_03113	B15_02420	B1895_00479	B4140_03446
clpP		ATP-dependent Clp protease proteolytic subunit	96	96	1	144	11248				596	596	596	205_03572	B425_01990	CHCC26933_00606	CMW1_00452	DSM_03527	FUA2153_01824	FUA2154_01826	Fad_03520	FadWe_01057	H_03381	HK1_02605	K2_01763	KCP2_01995	LL3_03531	MT45_03317	NRRL_01399	RD7-7_03120	SRCM101266_00656	SRCM101267_03599	SRCM101294_02321	TA208_03473	XH7_03483	YP6_03455	10456_03290	11B91_01029	19742-1_01669	19742-2_01406	629_01902	AAK_S6_02625	ALB65_03343	ALB69_03308	ALB79_03229	ARP23_01924	B15_03296	B1895_02826	B4140_01454
cheY_1		Chemotaxis protein CheY	96	96	1	144	11825				362	362	362	205_01875	B425_02728	CHCC26933_01764	CMW1_02550	DSM_01841	FUA2153_00839	FUA2154_00843	Fad_01701	FadWe_02602	H_01565	HK1_00920	K2_00295	KCP2_00563	LL3_01747	MT45_01739	NRRL_00768	RD7-7_01572	SRCM101266_01739	SRCM101267_01816	SRCM101294_00387	TA208_01783	XH7_01790	YP6_01654	10456_03105	11B91_02500	19742-1_00230	19742-2_00230	629_03895	AAK_S6_03059	ALB65_01731	ALB69_01744	ALB79_01636	ARP23_03925	B15_01645	B1895_00386	B4140_01937
odhA		2-oxoglutarate dehydrogenase E1 component	96	96	1	144	12247				2819	2834	2833	205_02194	B425_01245	CHCC26933_02261	CMW1_02253	DSM_02158	FUA2153_03200	FUA2154_02491	Fad_02148	FadWe_02129	H_01850	HK1_01238	K2_03065	KCP2_02535	LL3_02045	MT45_02034	NRRL_02569	RD7-7_01883	SRCM101266_03119	SRCM101267_02175	SRCM101294_00055	TA208_01497	XH7_01504	YP6_01947	10456_01711	11B91_02155	19742-1_03373	19742-2_03365	629_00562	AAK_S6_00804	ALB65_02041	ALB69_02054	ALB79_01931	ARP23_03577	B15_01950	B1895_02247	B4140_00588
argR		Arginine repressor	96	96	1	144	12714				449	449	449	205_02524	B425_00917	CHCC26933_02583	CMW1_01921	DSM_02484	FUA2153_02876	FUA2154_02817	Fad_02477	FadWe_01802	H_02370	HK1_01564	K2_02742	KCP2_02864	LL3_02571	MT45_02362	NRRL_02244	RD7-7_02204	SRCM101266_03827	SRCM101267_02503	SRCM101294_03237	TA208_02460	XH7_02468	YP6_02470	10456_00335	11B91_01820	19742-1_02614	19742-2_02606	629_00934	AAK_S6_00439	ALB65_02412	ALB69_02385	ALB79_02287	ARP23_03189	B15_02357	B1895_01325	B4140_03509
rsmH_1		Ribosomal RNA small subunit methyltransferase H	96	96	1	144	11968				935	935	935	205_01759	B425_02613	CHCC26933_01649	CMW1_02666	DSM_01725	FUA2153_00724	FUA2154_00728	Fad_01586	FadWe_02487	H_01450	HK1_00804	K2_00410	KCP2_00680	LL3_01632	MT45_01624	NRRL_00653	RD7-7_01457	SRCM101266_01854	SRCM101267_01701	SRCM101294_00502	TA208_01899	XH7_01906	YP6_01538	10456_02989	11B91_02619	19742-1_00346	19742-2_00346	629_03771	AAK_S6_00933	ALB65_01615	ALB69_01628	ALB79_01519	ARP23_04067	B15_01529	B1895_00263	B4140_00772
sdhC		Succinate dehydrogenase cytochrome b558 subunit	96	96	1	144	13266				608	608	608	205_02850	B425_00523	CHCC26933_02888	CMW1_01570	DSM_02807	FUA2153_02580	FUA2154_03114	Fad_02871	FadWe_03878	H_02665	HK1_01887	K2_02377	KCP2_03263	LL3_02866	MT45_02654	NRRL_03506	RD7-7_02509	SRCM101266_02839	SRCM101267_02883	SRCM101294_02890	TA208_02755	XH7_02764	YP6_02832	10456_00650	11B91_01526	19742-1_02301	19742-2_02293	629_01239	AAK_S6_00124	ALB65_02717	ALB69_02688	ALB79_02596	ARP23_02693	B15_02668	B1895_02437	B4140_03213
ccpN		Transcriptional repressor CcpN	96	96	1	144	12832				641	641	641	205_02619	B425_00821	CHCC26933_02678	CMW1_01826	DSM_02579	FUA2153_02780	FUA2154_02914	Fad_02573	FadWe_01706	H_02466	HK1_01659	K2_02647	KCP2_02960	LL3_02666	MT45_02457	NRRL_02149	RD7-7_02299	SRCM101266_02611	SRCM101267_02598	SRCM101294_03142	TA208_02556	XH7_02564	YP6_02567	10456_00430	11B91_01725	19742-1_02519	19742-2_02511	629_01034	AAK_S6_00344	ALB65_02507	ALB69_02480	ALB79_02381	ARP23_03080	B15_02452	B1895_00513	B4140_03415
ktrA_1		Ktr system potassium uptake protein A	96	96	1	144	12064				665	665	665	205_01696	B425_02551	CHCC26933_01588	CMW1_02739	DSM_01663	FUA2153_00662	FUA2154_00666	Fad_01524	FadWe_02425	H_01388	HK1_00742	K2_00482	KCP2_00742	LL3_01517	MT45_01550	NRRL_00590	RD7-7_01396	SRCM101266_01916	SRCM101267_01639	SRCM101294_00577	TA208_01961	XH7_01968	YP6_01464	10456_03817	11B91_02689	19742-1_00416	19742-2_00416	629_03690	AAK_S6_01289	ALB65_01541	ALB69_01553	ALB79_01448	ARP23_04169	B15_01456	B1895_00181	B4140_00701
relA		GTP pyrophosphokinase	96	96	1	144	13135				2204	2204	2204	205_02768	B425_00605	CHCC26933_02797	CMW1_01707	DSM_02725	FUA2153_02662	FUA2154_03032	Fad_02789	FadWe_03960	H_02583	HK1_01805	K2_02532	KCP2_03348	LL3_02784	MT45_02572	NRRL_02031	RD7-7_02418	SRCM101266_02757	SRCM101267_02801	SRCM101294_03025	TA208_02673	XH7_02681	YP6_02750	10456_00568	11B91_01608	19742-1_02383	19742-2_02375	629_01155	AAK_S6_00206	ALB65_02635	ALB69_02599	ALB79_02508	ARP23_02939	B15_02582	B1895_00633	B4140_03295
group_15870		hypothetical protein	96	96	1	144	11757				791	791	791	205_01932	B425_01410	CHCC26933_01821	CMW1_02492	DSM_01898	FUA2153_01078	FUA2154_01082	Fad_01910	FadWe_03711	H_01622	HK1_00977	K2_00238	KCP2_00504	LL3_01804	MT45_01796	NRRL_00825	RD7-7_01632	SRCM101266_01682	SRCM101267_01873	SRCM101294_00330	TA208_01726	XH7_01733	YP6_01711	10456_03162	11B91_02443	19742-1_00173	19742-2_00173	629_03955	AAK_S6_03116	ALB65_01788	ALB69_01801	ALB79_01693	ARP23_03862	B15_01702	B1895_03144	B4140_01880
asnS		Asparagine--tRNA ligase	96	96	1	144	12433				1292	1292	1292	205_02326	B425_01114	CHCC26933_02389	CMW1_02131	DSM_02288	FUA2153_03071	FUA2154_02621	Fad_02280	FadWe_01999	H_02174	HK1_01368	K2_02939	KCP2_02666	LL3_02377	MT45_02164	NRRL_02439	RD7-7_02009	SRCM101266_03248	SRCM101267_02305	SRCM101294_03434	TA208_01174	XH7_01181	YP6_02273	10456_00125	11B91_02034	19742-1_03236	19742-2_03228	629_00708	AAK_S6_00647	ALB65_02201	ALB69_02175	ALB79_02074	ARP23_03445	B15_02145	B1895_00956	B4140_03722
clpX		ATP-dependent Clp protease ATP-binding subunit ClpX	96	96	1	144	13209				1253	1262	1261	205_02826	B425_00547	CHCC26933_02855	CMW1_01594	DSM_02783	FUA2153_02604	FUA2154_03090	Fad_02847	FadWe_03902	H_02641	HK1_01863	K2_02474	KCP2_03288	LL3_02842	MT45_02630	NRRL_01970	RD7-7_02476	SRCM101266_02815	SRCM101267_02859	SRCM101294_02914	TA208_02731	XH7_02740	YP6_02808	10456_00626	11B91_01550	19742-1_02325	19742-2_02317	629_01216	AAK_S6_00148	ALB65_02693	ALB69_02657	ALB79_02566	ARP23_02810	B15_02640	B1895_00693	B4140_03237
sigG		RNA polymerase sigma-G factor	96	96	1	144	11943				782	782	782	205_01775	B425_02629	CHCC26933_01665	CMW1_02650	DSM_01741	FUA2153_00740	FUA2154_00744	Fad_01602	FadWe_02503	H_01466	HK1_00820	K2_00394	KCP2_00663	LL3_01648	MT45_01640	NRRL_00669	RD7-7_01473	SRCM101266_01838	SRCM101267_01717	SRCM101294_00486	TA208_01883	XH7_01890	YP6_01554	10456_03005	11B91_02603	19742-1_00330	19742-2_00330	629_03790	AAK_S6_00949	ALB65_01631	ALB69_01644	ALB79_01535	ARP23_04049	B15_01545	B1895_00281	B4140_00788
rnjA		Ribonuclease J1	96	96	1	144	12061				1667	1667	1667	205_01698	B425_02553	CHCC26933_01590	CMW1_02737	DSM_01665	FUA2153_00664	FUA2154_00668	Fad_01526	FadWe_02427	H_01390	HK1_00744	K2_00480	KCP2_00740	LL3_01519	MT45_01552	NRRL_00592	RD7-7_01398	SRCM101266_01914	SRCM101267_01641	SRCM101294_00575	TA208_01959	XH7_01966	YP6_01466	10456_03815	11B91_02687	19742-1_00414	19742-2_00414	629_03692	AAK_S6_01287	ALB65_01543	ALB69_01555	ALB79_01450	ARP23_04167	B15_01458	B1895_00183	B4140_00703
ccsA_2		Cytochrome c biogenesis protein CcsA	96	96	1	144	13203				830	830	830	205_02820	B425_00553	CHCC26933_02849	CMW1_01600	DSM_02777	FUA2153_02610	FUA2154_03084	Fad_02841	FadWe_03908	H_02635	HK1_01857	K2_02480	KCP2_03294	LL3_02836	MT45_02624	NRRL_01977	RD7-7_02470	SRCM101266_02809	SRCM101267_02853	SRCM101294_02920	TA208_02725	XH7_02734	YP6_02802	10456_00620	11B91_01556	19742-1_02331	19742-2_02323	629_01210	AAK_S6_00154	ALB65_02687	ALB69_02651	ALB79_02560	ARP23_02817	B15_02634	B1895_00687	B4140_03243
licB		Lichenan-specific phosphotransferase enzyme IIB component	96	96	1	144	10248				308	308	308	205_03961	B425_01604	CHCC26933_00229	CMW1_00825	DSM_03912	FUA2153_01436	FUA2154_01437	Fad_03906	FadWe_00670	H_03767	HK1_02993	K2_01380	KCP2_01594	LL3_03918	MT45_03696	NRRL_01788	RD7-7_03500	SRCM101266_01447	SRCM101267_03986	SRCM101294_03610	TA208_03859	XH7_03869	YP6_03840	10456_02843	11B91_00645	19742-1_01273	19742-2_01802	629_02311	AAK_S6_02276	ALB65_03752	ALB69_03718	ALB79_03622	ARP23_01484	B15_03686	B1895_01172	B4140_01058
rsbS		RsbT antagonist protein RsbS	96	96	1	144	13929				365	365	365	205_00489	B425_03461	CHCC26933_01111	CMW1_03750	DSM_00492	FUA2153_03531	FUA2154_03229	Fad_00459	FadWe_03477	H_00374	HK1_03716	K2_03242	KCP2_03938	LL3_00468	MT45_00480	NRRL_02704	RD7-7_00485	SRCM101266_00030	SRCM101267_00487	SRCM101294_01496	TA208_00459	XH7_00467	YP6_00482	10456_00946	11B91_03818	19742-1_02971	19742-2_02964	629_02724	AAK_S6_03799	ALB65_00567	ALB69_00488	ALB79_00496	ARP23_00683	B15_00503	B1895_03041	B4140_02312
sigE		RNA polymerase sigma-E factor	96	96	1	144	11944				719	719	719	205_01774	B425_02628	CHCC26933_01664	CMW1_02651	DSM_01740	FUA2153_00739	FUA2154_00743	Fad_01601	FadWe_02502	H_01465	HK1_00819	K2_00395	KCP2_00664	LL3_01647	MT45_01639	NRRL_00668	RD7-7_01472	SRCM101266_01839	SRCM101267_01716	SRCM101294_00487	TA208_01884	XH7_01891	YP6_01553	10456_03004	11B91_02604	19742-1_00331	19742-2_00331	629_03789	AAK_S6_00948	ALB65_01630	ALB69_01643	ALB79_01534	ARP23_04050	B15_01544	B1895_00280	B4140_00787
fabZ_2		3-hydroxyacyl-[acyl-carrier-protein] dehydratase FabZ	96	96	1	144	11558				425	425	425	205_03744	B425_01820	CHCC26933_00441	CMW1_00624	DSM_03698	FUA2153_01651	FUA2154_01652	Fad_03691	FadWe_00886	H_03551	HK1_02776	K2_01594	KCP2_01817	LL3_03703	MT45_03487	NRRL_01571	RD7-7_03286	SRCM101266_01231	SRCM101267_03771	SRCM101294_02491	TA208_03643	XH7_03653	YP6_03622	10456_03660	11B91_00865	19742-1_01488	19742-2_01587	629_02084	AAK_S6_02056	ALB65_03530	ALB69_03497	ALB79_03409	ARP23_01721	B15_03472	B1895_01641	B4140_01273
sigA		RNA polymerase sigma factor SigA	96	96	1	144	12828				1121	1121	1121	205_02615	B425_00825	CHCC26933_02674	CMW1_01830	DSM_02575	FUA2153_02784	FUA2154_02910	Fad_02569	FadWe_01710	H_02462	HK1_01655	K2_02651	KCP2_02956	LL3_02662	MT45_02453	NRRL_02153	RD7-7_02295	SRCM101266_02607	SRCM101267_02594	SRCM101294_03146	TA208_02552	XH7_02560	YP6_02563	10456_00426	11B91_01729	19742-1_02523	19742-2_02515	629_01030	AAK_S6_00348	ALB65_02503	ALB69_02476	ALB79_02377	ARP23_03084	B15_02448	B1895_00508	B4140_03419
ppiB		Peptidyl-prolyl cis-trans isomerase B	96	96	1	144	12553				431	431	431	205_02423	B425_01017	CHCC26933_02485	CMW1_02034	DSM_02385	FUA2153_02974	FUA2154_02718	Fad_02376	FadWe_01902	H_02271	HK1_01464	K2_02842	KCP2_02763	LL3_02473	MT45_02261	NRRL_02342	RD7-7_02106	SRCM101266_03345	SRCM101267_02402	SRCM101294_03337	TA208_01076	XH7_01083	YP6_02370	10456_00221	11B91_01937	19742-1_03139	19742-2_03131	629_00806	AAK_S6_00551	ALB65_02297	ALB69_02271	ALB79_02172	ARP23_03332	B15_02241	B1895_01053	B4140_03626
spxA		Regulatory protein Spx	96	96	1	144	7805				395	395	395	205_01385	B425_03966	CHCC26933_03427	CMW1_03043	DSM_01352	FUA2153_00310	FUA2154_00361	Fad_01216	FadWe_02745	H_01008	HK1_00433	K2_00852	KCP2_01063	LL3_01211	MT45_01237	NRRL_00284	RD7-7_01107	SRCM101266_02226	SRCM101267_01283	SRCM101294_01169	TA208_02341	XH7_02349	YP6_01138	10456_02032	11B91_03046	19742-1_00726	19742-2_00726	629_03376	AAK_S6_01647	ALB65_01232	ALB69_01140	ALB79_01138	ARP23_04512	B15_01134	B1895_03213	B4140_02787
hprK		HPr kinase/phosphorylase	96	96	1	144	11303				932	932	932	205_03607	B425_01956	CHCC26933_00573	CMW1_00487	DSM_03562	FUA2153_01789	FUA2154_01791	Fad_03555	FadWe_01022	H_03416	HK1_02640	K2_01728	KCP2_01958	LL3_03566	MT45_03352	NRRL_01434	RD7-7_03154	SRCM101266_00691	SRCM101267_03634	SRCM101294_02356	TA208_03508	XH7_03518	YP6_03490	10456_03249	11B91_00995	19742-1_01629	19742-2_01446	629_01938	AAK_S6_02584	ALB65_03384	ALB69_03348	ALB79_03265	ARP23_01879	B15_03331	B1895_02862	B4140_01420
group_15886		hypothetical protein	96	96	1	144	3261				317	317	317	205_02987	B425_03231	CHCC26933_03024	CMW1_01432	DSM_02944	FUA2153_02443	FUA2154_03944	Fad_03029	FadWe_04131	H_02802	HK1_02024	K2_02241	KCP2_03121	LL3_03003	MT45_02791	NRRL_03368	RD7-7_02645	SRCM101266_02975	SRCM101267_03020	SRCM101294_02754	TA208_02892	XH7_02901	YP6_02970	10456_00799	11B91_03333	19742-1_02155	19742-2_02147	629_01391	AAK_S6_01137	ALB65_02864	ALB69_02838	ALB79_02735	ARP23_02525	B15_02807	B1895_01356	B4140_01631
speE		Polyamine aminopropyltransferase	96	96	1	144	10439				830	830	830	205_03845	B425_01721	CHCC26933_00343	CMW1_00723	DSM_03796	FUA2153_01552	FUA2154_01553	Fad_03790	FadWe_00786	H_03651	HK1_02877	K2_01496	KCP2_01715	LL3_03802	MT45_03585	NRRL_01672	RD7-7_03383	SRCM101266_01331	SRCM101267_03870	SRCM101294_02589	TA208_03743	XH7_03753	YP6_03722	10456_02958	11B91_00760	19742-1_01388	19742-2_01687	629_02194	AAK_S6_02160	ALB65_03634	ALB69_03601	ALB79_03514	ARP23_01601	B15_03579	B1895_01068	B4140_01166
atpG		ATP synthase gamma chain	96	96	1	144	10530				863	863	863	205_03788	B425_01777	CHCC26933_00398	CMW1_00668	DSM_03739	FUA2153_01608	FUA2154_01609	Fad_03734	FadWe_00842	H_03595	HK1_02820	K2_01552	KCP2_01774	LL3_03746	MT45_03529	NRRL_01614	RD7-7_03329	SRCM101266_01275	SRCM101267_03814	SRCM101294_02533	TA208_03687	XH7_03697	YP6_03665	10456_03702	11B91_00823	19742-1_01445	19742-2_01630	629_02127	AAK_S6_02098	ALB65_03572	ALB69_03539	ALB79_03452	ARP23_01677	B15_03514	B1895_01685	B4140_01231
pyrH		Uridylate kinase	96	96	1	144	11803				722	722	722	205_01893	B425_02746	CHCC26933_01782	CMW1_02532	DSM_01859	FUA2153_00857	FUA2154_00861	Fad_01719	FadWe_02620	H_01583	HK1_00938	K2_00277	KCP2_00544	LL3_01765	MT45_01757	NRRL_00786	RD7-7_01591	SRCM101266_01721	SRCM101267_01834	SRCM101294_00369	TA208_01765	XH7_01772	YP6_01672	10456_03123	11B91_02482	19742-1_00212	19742-2_00212	629_03914	AAK_S6_03077	ALB65_01749	ALB69_01762	ALB79_01654	ARP23_03905	B15_01663	B1895_00405	B4140_01919
ftsE		Cell division ATP-binding protein FtsE	96	96	1	144	11343				686	686	686	205_03631	B425_01932	CHCC26933_00549	CMW1_00511	DSM_03586	FUA2153_01765	FUA2154_01767	Fad_03579	FadWe_00998	H_03440	HK1_02664	K2_01704	KCP2_01933	LL3_03590	MT45_03376	NRRL_01458	RD7-7_03178	SRCM101266_00715	SRCM101267_03659	SRCM101294_02379	TA208_03532	XH7_03542	YP6_03513	10456_03547	11B91_00973	19742-1_01604	19742-2_01471	629_01961	AAK_S6_01943	ALB65_03415	ALB69_03378	ALB79_03295	ARP23_01848	B15_03362	B1895_01744	B4140_01393
group_15891		hypothetical protein	96	96	1	144	10301				386	386	386	205_03939	B425_01626	CHCC26933_00255	CMW1_00806	DSM_03890	FUA2153_01458	FUA2154_01459	Fad_03884	FadWe_00692	H_03745	HK1_02971	K2_01404	KCP2_01616	LL3_03896	MT45_03676	NRRL_01766	RD7-7_03479	SRCM101266_01425	SRCM101267_03964	SRCM101294_03629	TA208_03837	XH7_03847	YP6_03816	10456_02866	11B91_00673	19742-1_01294	19742-2_01781	629_02289	AAK_S6_02253	ALB65_03729	ALB69_03695	ALB79_03600	ARP23_01507	B15_03665	B1895_01152	B4140_01077
group_15892		hypothetical protein	96	96	1	144	10435				659	659	659	205_03849	B425_01717	CHCC26933_00339	CMW1_00728	DSM_03800	FUA2153_01548	FUA2154_01549	Fad_03794	FadWe_00782	H_03655	HK1_02881	K2_01492	KCP2_01711	LL3_03806	MT45_03589	NRRL_01676	RD7-7_03387	SRCM101266_01335	SRCM101267_03874	SRCM101294_02593	TA208_03747	XH7_03757	YP6_03726	10456_02954	11B91_00757	19742-1_01383	19742-2_01692	629_02198	AAK_S6_02164	ALB65_03638	ALB69_03605	ALB79_03518	ARP23_01597	B15_03583	B1895_01072	B4140_01162
fliP		Flagellar biosynthetic protein FliP	96	96	1	144	11823				665	665	665	205_01877	B425_02730	CHCC26933_01766	CMW1_02548	DSM_01843	FUA2153_00841	FUA2154_00845	Fad_01703	FadWe_02604	H_01567	HK1_00922	K2_00293	KCP2_00561	LL3_01749	MT45_01741	NRRL_00770	RD7-7_01574	SRCM101266_01737	SRCM101267_01818	SRCM101294_00385	TA208_01781	XH7_01788	YP6_01656	10456_03107	11B91_02498	19742-1_00228	19742-2_00228	629_03897	AAK_S6_03061	ALB65_01733	ALB69_01746	ALB79_01638	ARP23_03923	B15_01647	B1895_00388	B4140_01935
glnA		Glutamine synthetase	96	96	1	144	11657				1334	1334	1334	205_01988	B425_01465	CHCC26933_01890	CMW1_02432	DSM_01952	FUA2153_01133	FUA2154_01137	Fad_01965	FadWe_03656	H_01677	HK1_01032	K2_00123	KCP2_00442	LL3_01859	MT45_01851	NRRL_00884	RD7-7_01700	SRCM101266_01627	SRCM101267_01928	SRCM101294_00276	TA208_01670	XH7_01677	YP6_01765	10456_01266	11B91_02387	19742-1_00118	19742-2_00118	629_00367	AAK_S6_03377	ALB65_01848	ALB69_01861	ALB79_01751	ARP23_03790	B15_01763	B1895_01507	B4140_01823
cheC		CheY-P phosphatase CheC	96	96	1	144	11811				629	629	629	205_01887	B425_02740	CHCC26933_01776	CMW1_02538	DSM_01853	FUA2153_00851	FUA2154_00855	Fad_01713	FadWe_02614	H_01577	HK1_00932	K2_00283	KCP2_00551	LL3_01759	MT45_01751	NRRL_00780	RD7-7_01584	SRCM101266_01727	SRCM101267_01828	SRCM101294_00375	TA208_01771	XH7_01778	YP6_01666	10456_03117	11B91_02488	19742-1_00218	19742-2_00218	629_03907	AAK_S6_03071	ALB65_01743	ALB69_01756	ALB79_01648	ARP23_03911	B15_01657	B1895_00398	B4140_01925
gndA		6-phosphogluconate dehydrogenase, NADP(+)-dependent, decarboxylating	96	96	1	144	12661				1409	1409	1409	205_02478	B425_00962	CHCC26933_02540	CMW1_01964	DSM_02440	FUA2153_02919	FUA2154_02773	Fad_02432	FadWe_01847	H_02326	HK1_01519	K2_02785	KCP2_02818	LL3_02528	MT45_02318	NRRL_02288	RD7-7_02161	SRCM101266_03872	SRCM101267_02458	SRCM101294_03280	TA208_02415	XH7_02423	YP6_02426	10456_00292	11B91_01864	19742-1_02657	19742-2_02649	629_00887	AAK_S6_00482	ALB65_02369	ALB69_02342	ALB79_02242	ARP23_03239	B15_02314	B1895_01279	B4140_03552
gapA		Glyceraldehyde-3-phosphate dehydrogenase 1	96	96	1	144	11134				1007	1007	1007	205_03515	B425_02047	CHCC26933_00661	CMW1_00396	DSM_03471	FUA2153_01880	FUA2154_01882	Fad_03463	FadWe_01114	H_03326	HK1_02549	K2_01816	KCP2_02055	LL3_03475	MT45_03263	NRRL_01341	RD7-7_03064	SRCM101266_00600	SRCM101267_03543	SRCM101294_02264	TA208_03418	XH7_03428	YP6_03399	10456_03346	11B91_01091	19742-1_01726	19742-2_01350	629_01845	AAK_S6_02679	ALB65_03288	ALB69_03253	ALB79_03175	ARP23_01984	B15_03238	B1895_03070	B4140_00117
degU		Transcriptional regulatory protein DegU	96	96	1	144	11374				689	689	689	205_03655	B425_01909	CHCC26933_00526	CMW1_00534	DSM_03609	FUA2153_01742	FUA2154_01744	Fad_03602	FadWe_00975	H_03463	HK1_02687	K2_01681	KCP2_01909	LL3_03613	MT45_03400	NRRL_01481	RD7-7_03201	SRCM101266_00738	SRCM101267_03682	SRCM101294_02402	TA208_03555	XH7_03565	YP6_03536	10456_03570	11B91_00950	19742-1_01581	19742-2_01494	629_01984	AAK_S6_01966	ALB65_03438	ALB69_03401	ALB79_03318	ARP23_01824	B15_03385	B1895_01768	B4140_01370
lexA		LexA repressor	96	96	1	144	5816				620	620	620	205_02109	B425_00396	CHCC26933_02132	CMW1_02394	DSM_02016	FUA2153_01224	FUA2154_01228	Fad_02022	FadWe_00027	H_01721	HK1_01153	K2_00086	KCP2_04006	LL3_01904	MT45_01891	NRRL_00928	RD7-7_01751	SRCM101266_00191	SRCM101267_02033	SRCM101294_00239	TA208_01626	XH7_01633	YP6_01804	10456_02501	11B91_02352	19742-1_00076	19742-2_00076	629_00405	AAK_S6_04176	ALB65_01896	ALB69_01909	ALB79_01790	ARP23_03751	B15_01798	B1895_03608	B4140_01781
spo0F		Sporulation initiation phosphotransferase F	96	96	1	144	10494				374	377	374	205_03819	B425_01746	CHCC26933_00367	CMW1_00699	DSM_03770	FUA2153_01577	FUA2154_01578	Fad_03765	FadWe_00811	H_03626	HK1_02851	K2_01521	KCP2_01741	LL3_03777	MT45_03560	NRRL_01646	RD7-7_03359	SRCM101266_01306	SRCM101267_03845	SRCM101294_02564	TA208_03718	XH7_03728	YP6_03696	10456_03733	11B91_00792	19742-1_01415	19742-2_01660	629_02158	AAK_S6_02129	ALB65_03603	ALB69_03570	ALB79_03483	ARP23_01643	B15_03545	B1895_01716	B4140_01200
folE		GTP cyclohydrolase 1	96	96	1	144	12485				572	572	572	205_02369	B425_01071	CHCC26933_02432	CMW1_02088	DSM_02331	FUA2153_03028	FUA2154_02664	Fad_02323	FadWe_01956	H_02217	HK1_01411	K2_02896	KCP2_02709	LL3_02420	MT45_02207	NRRL_02396	RD7-7_02052	SRCM101266_03291	SRCM101267_02348	SRCM101294_03391	TA208_01131	XH7_01138	YP6_02316	10456_00168	11B91_01991	19742-1_03192	19742-2_03184	629_00753	AAK_S6_00604	ALB65_02244	ALB69_02218	ALB79_02119	ARP23_03397	B15_02188	B1895_00999	B4140_03679
deoC		Deoxyribose-phosphate aldolase	96	96	1	144	10093				668	668	668	205_04037	B425_01529	CHCC26933_00155	CMW1_00903	DSM_03988	FUA2153_01358	FUA2154_01360	Fad_03981	FadWe_00595	H_03844	HK1_03070	K2_01311	KCP2_01512	LL3_03994	MT45_03771	NRRL_01865	RD7-7_03574	SRCM101266_01523	SRCM101267_04062	SRCM101294_03536	TA208_03936	XH7_03946	YP6_03920	10456_02744	11B91_00577	19742-1_01197	19742-2_01878	629_02388	AAK_S6_02366	ALB65_03831	ALB69_03779	ALB79_03701	ARP23_01405	B15_03773	B1895_03170	B4140_00980
ykuL		CBS domain-containing protein YkuL	96	96	1	144	12123				443	443	443	205_01658	B425_02514	CHCC26933_01553	CMW1_02776	DSM_01625	FUA2153_00625	FUA2154_00629	Fad_01487	FadWe_02388	H_01351	HK1_00704	K2_00520	KCP2_00780	LL3_01480	MT45_01513	NRRL_00553	RD7-7_01360	SRCM101266_01954	SRCM101267_01601	SRCM101294_00613	TA208_01998	XH7_02005	YP6_01427	10456_03852	11B91_02724	19742-1_00451	19742-2_00451	629_03655	AAK_S6_01324	ALB65_01506	ALB69_01518	ALB79_01413	ARP23_04210	B15_01421	B1895_00145	B4140_03053
yjlC		putative protein YjlC	96	96	1	144	8076				416	416	416	205_01482	B425_03076	CHCC26933_01022	CMW1_02950	DSM_01448	FUA2153_00447	FUA2154_00453	Fad_01310	FadWe_02211	H_01175	HK1_00529	K2_00695	KCP2_00963	LL3_01304	MT45_01334	NRRL_00376	RD7-7_01187	SRCM101266_02130	SRCM101267_01425	SRCM101294_01079	TA208_02175	XH7_02183	YP6_01251	10456_01935	11B91_02903	19742-1_00640	19742-2_00640	629_03470	AAK_S6_01506	ALB65_01327	ALB69_01338	ALB79_01231	ARP23_04421	B15_01242	B1895_03465	B4140_02893
group_15905		hypothetical protein	96	96	1	144	13292				404	404	404	205_02862	B425_00511	CHCC26933_02900	CMW1_01557	DSM_02819	FUA2153_02568	FUA2154_03126	Fad_02883	FadWe_03866	H_02677	HK1_01899	K2_02365	KCP2_03251	LL3_02878	MT45_02666	NRRL_03494	RD7-7_02521	SRCM101266_02851	SRCM101267_02895	SRCM101294_02878	TA208_02767	XH7_02776	YP6_02845	10456_00662	11B91_01514	19742-1_02288	19742-2_02280	629_01252	AAK_S6_00112	ALB65_02729	ALB69_02700	ALB79_02608	ARP23_02677	B15_02680	B1895_02451	B4140_03201
infC		Translation initiation factor IF-3	96	96	1	144	13352				503	503	503	205_02891	B425_03135	CHCC26933_02929	CMW1_01528	DSM_02848	FUA2153_02539	FUA2154_03155	Fad_02934	FadWe_04227	H_02706	HK1_01928	K2_02336	KCP2_03220	LL3_02907	MT45_02696	NRRL_03464	RD7-7_02550	SRCM101266_02880	SRCM101267_02924	SRCM101294_02849	TA208_02796	XH7_02805	YP6_02875	10456_00691	11B91_01485	19742-1_02259	19742-2_02251	629_01283	AAK_S6_00083	ALB65_02758	ALB69_02729	ALB79_02637	ARP23_02643	B15_02709	B1895_02483	B4140_01529
obg		GTPase Obg	96	96	1	144	13171				1286	1286	1286	205_02795	B425_00578	CHCC26933_02824	CMW1_01680	DSM_02752	FUA2153_02635	FUA2154_03059	Fad_02816	FadWe_03933	H_02610	HK1_01832	K2_02505	KCP2_03321	LL3_02811	MT45_02599	NRRL_02002	RD7-7_02445	SRCM101266_02784	SRCM101267_02828	SRCM101294_02998	TA208_02700	XH7_02709	YP6_02777	10456_00595	11B91_01581	19742-1_02356	19742-2_02348	629_01183	AAK_S6_00179	ALB65_02662	ALB69_02626	ALB79_02535	ARP23_02908	B15_02609	B1895_00662	B4140_03268
lysJ		[LysW]-aminoadipate semialdehyde transaminase	96	96	1	144	268				1268	1268	1268	205_00199	B425_00102	CHCC26933_01260	CMW1_04032	DSM_00204	FUA2153_03244	FUA2154_03517	Fad_00167	FadWe_00113	H_00088	HK1_03433	K2_03526	KCP2_03800	LL3_00179	MT45_00189	NRRL_02992	RD7-7_00199	SRCM101266_03398	SRCM101267_00199	SRCM101294_03827	TA208_00174	XH7_00182	YP6_00200	10456_03905	11B91_03511	19742-1_02673	19742-2_02665	629_00213	AAK_S6_04094	ALB65_00279	ALB69_00199	ALB79_00199	ARP23_01009	B15_00203	B1895_03321	B4140_02010
qoxA		Quinol oxidase subunit 2	96	96	1	144	10316				965	965	965	205_03923	B425_01642	CHCC26933_00271	CMW1_00790	DSM_03874	FUA2153_01474	FUA2154_01475	Fad_03868	FadWe_00708	H_03729	HK1_02955	K2_01420	KCP2_01634	LL3_03880	MT45_03660	NRRL_01750	RD7-7_03463	SRCM101266_01409	SRCM101267_03948	SRCM101294_03645	TA208_03821	XH7_03831	YP6_03800	10456_02880	11B91_00687	19742-1_01308	19742-2_01767	629_02273	AAK_S6_02239	ALB65_03715	ALB69_03681	ALB79_03586	ARP23_01521	B15_03651	B1895_01138	B4140_01091
apt		Adenine phosphoribosyltransferase	96	96	1	144	13136				512	512	512	205_02769	B425_00604	CHCC26933_02798	CMW1_01706	DSM_02726	FUA2153_02661	FUA2154_03033	Fad_02790	FadWe_03959	H_02584	HK1_01806	K2_02531	KCP2_03347	LL3_02785	MT45_02573	NRRL_02030	RD7-7_02419	SRCM101266_02758	SRCM101267_02802	SRCM101294_03024	TA208_02674	XH7_02682	YP6_02751	10456_00569	11B91_01607	19742-1_02382	19742-2_02374	629_01156	AAK_S6_00205	ALB65_02636	ALB69_02600	ALB79_02509	ARP23_02938	B15_02583	B1895_00634	B4140_03294
ctaB2		Protoheme IX farnesyltransferase 2	96	96	1	144	11998				917	917	917	205_01732	B425_02587	CHCC26933_01623	CMW1_02692	DSM_01699	FUA2153_00698	FUA2154_00702	Fad_01560	FadWe_02461	H_01424	HK1_00778	K2_00436	KCP2_00706	LL3_01606	MT45_01598	NRRL_00627	RD7-7_01431	SRCM101266_01880	SRCM101267_01675	SRCM101294_00529	TA208_01925	XH7_01932	YP6_01512	10456_03773	11B91_02646	19742-1_00372	19742-2_00372	629_03743	AAK_S6_01245	ALB65_01588	ALB69_01600	ALB79_01492	ARP23_04099	B15_01503	B1895_00236	B4140_00745
nupC		Nucleoside permease NupC	96	96	1	144	10105				1181	1181	1181	205_04036	B425_01530	CHCC26933_00156	CMW1_00902	DSM_03987	FUA2153_01359	FUA2154_01361	Fad_03980	FadWe_00596	H_03843	HK1_03069	K2_01312	KCP2_01513	LL3_03993	MT45_03770	NRRL_01864	RD7-7_03573	SRCM101266_01522	SRCM101267_04061	SRCM101294_03537	TA208_03935	XH7_03945	YP6_03919	10456_02745	11B91_00578	19742-1_01198	19742-2_01877	629_02387	AAK_S6_02365	ALB65_03830	ALB69_03778	ALB79_03700	ARP23_01406	B15_03772	B1895_03169	B4140_00981
aspA		Aspartate ammonia-lyase	96	96	1	144	12584				1427	1427	1427	205_02446	B425_00993	CHCC26933_02509	CMW1_02010	DSM_02408	FUA2153_02950	FUA2154_02742	Fad_02400	FadWe_01878	H_02295	HK1_01487	K2_02818	KCP2_02786	LL3_02497	MT45_02285	NRRL_02318	RD7-7_02130	SRCM101266_03369	SRCM101267_02426	SRCM101294_03313	TA208_02384	XH7_02392	YP6_02394	10456_00245	11B91_01912	19742-1_03116	19742-2_03108	629_00828	AAK_S6_00527	ALB65_02321	ALB69_02295	ALB79_02196	ARP23_03301	B15_02265	B1895_01225	B4140_03601
tsf		Elongation factor Ts	96	96	1	144	11804				881	881	881	205_01892	B425_02745	CHCC26933_01781	CMW1_02533	DSM_01858	FUA2153_00856	FUA2154_00860	Fad_01718	FadWe_02619	H_01582	HK1_00937	K2_00278	KCP2_00545	LL3_01764	MT45_01756	NRRL_00785	RD7-7_01590	SRCM101266_01722	SRCM101267_01833	SRCM101294_00370	TA208_01766	XH7_01773	YP6_01671	10456_03122	11B91_02483	19742-1_00213	19742-2_00213	629_03913	AAK_S6_03076	ALB65_01748	ALB69_01761	ALB79_01653	ARP23_03906	B15_01662	B1895_00404	B4140_01920
group_15917		hypothetical protein	96	96	1	144	12229				344	344	344	205_02184	B425_01255	CHCC26933_02252	CMW1_02263	DSM_02148	FUA2153_03209	FUA2154_02482	Fad_02138	FadWe_02140	H_01841	HK1_01228	K2_03074	KCP2_02525	LL3_02036	MT45_02024	NRRL_02578	RD7-7_01873	SRCM101266_03109	SRCM101267_02165	SRCM101294_00064	TA208_01506	XH7_01513	YP6_01937	10456_01701	11B91_02165	19742-1_03383	19742-2_03375	629_00552	AAK_S6_00814	ALB65_02031	ALB69_02044	ALB79_01921	ARP23_03591	B15_01940	B1895_02236	B4140_00578
yojF		putative protein YojF	96	96	1	144	12262				350	350	350	205_02206	B425_01234	CHCC26933_02272	CMW1_02242	DSM_02169	FUA2153_03190	FUA2154_02502	Fad_02160	FadWe_02119	H_01861	HK1_01249	K2_03054	KCP2_02547	LL3_02056	MT45_02045	NRRL_02558	RD7-7_01894	SRCM101266_03130	SRCM101267_02186	SRCM101294_00044	TA208_01487	XH7_01494	YP6_01958	10456_01722	11B91_02144	19742-1_03362	19742-2_03354	629_00573	AAK_S6_00793	ALB65_02052	ALB69_02065	ALB79_01942	ARP23_03564	B15_01961	B1895_02259	B4140_00599
capB		Capsule biosynthesis protein CapB	96	96	1	144	11460				1181	1181	1181	205_03695	B425_01869	CHCC26933_00485	CMW1_00575	DSM_03649	FUA2153_01700	FUA2154_01702	Fad_03642	FadWe_00935	H_03503	HK1_02727	K2_01640	KCP2_01868	LL3_03654	MT45_03440	NRRL_01522	RD7-7_03242	SRCM101266_00778	SRCM101267_03722	SRCM101294_02442	TA208_03595	XH7_03605	YP6_03576	10456_03610	11B91_00911	19742-1_01541	19742-2_01534	629_02029	AAK_S6_02006	ALB65_03480	ALB69_03441	ALB79_03358	ARP23_01775	B15_03425	B1895_01809	B4140_01320
atpF		ATP synthase subunit b	96	96	1	144	10525				512	512	512	205_03791	B425_01774	CHCC26933_00395	CMW1_00671	DSM_03742	FUA2153_01605	FUA2154_01606	Fad_03737	FadWe_00839	H_03598	HK1_02823	K2_01549	KCP2_01770	LL3_03749	MT45_03532	NRRL_01617	RD7-7_03332	SRCM101266_01278	SRCM101267_03817	SRCM101294_02536	TA208_03690	XH7_03700	YP6_03668	10456_03705	11B91_00820	19742-1_01442	19742-2_01633	629_02130	AAK_S6_02101	ALB65_03575	ALB69_03542	ALB79_03455	ARP23_01673	B15_03517	B1895_01688	B4140_01228
sucD		Succinate--CoA ligase [ADP-forming] subunit alpha	96	96	1	144	11855				902	902	902	205_01852	B425_02705	CHCC26933_01741	CMW1_02573	DSM_01818	FUA2153_00816	FUA2154_00820	Fad_01678	FadWe_02579	H_01541	HK1_00897	K2_00318	KCP2_00587	LL3_01724	MT45_01716	NRRL_00745	RD7-7_01549	SRCM101266_01762	SRCM101267_01793	SRCM101294_00410	TA208_01807	XH7_01814	YP6_01631	10456_03082	11B91_02523	19742-1_00253	19742-2_00253	629_03871	AAK_S6_03036	ALB65_01708	ALB69_01721	ALB79_01613	ARP23_03953	B15_01622	B1895_00361	B4140_01961
spoIIIAE		Stage III sporulation protein AE	96	96	1	144	12735				1208	1208	1208	205_02538	B425_00903	CHCC26933_02597	CMW1_01907	DSM_02498	FUA2153_02862	FUA2154_02831	Fad_02491	FadWe_01788	H_02384	HK1_01578	K2_02728	KCP2_02879	LL3_02585	MT45_02376	NRRL_02230	RD7-7_02218	SRCM101266_03813	SRCM101267_02517	SRCM101294_03223	TA208_02474	XH7_02482	YP6_02484	10456_00349	11B91_01806	19742-1_02600	19742-2_02592	629_00951	AAK_S6_00425	ALB65_02426	ALB69_02399	ALB79_02301	ARP23_03170	B15_02371	B1895_00429	B4140_03495
emrB_2		Multidrug export protein EmrB	96	96	1	144	7458				1595	1595	1595	205_01159	B425_03741	CHCC26933_03204	CMW1_03288	DSM_01127	FUA2153_00084	FUA2154_00135	Fad_00991	FadWe_02970	H_00783	HK1_00208	K2_01078	KCP2_01298	LL3_00985	MT45_01011	NRRL_00054	RD7-7_00883	SRCM101266_02450	SRCM101267_01059	SRCM101294_01831	TA208_00868	XH7_00875	YP6_00912	10456_02256	11B91_03267	19742-1_00948	19742-2_00948	629_03142	AAK_S6_01871	ALB65_01006	ALB69_00914	ALB79_00912	ARP23_00205	B15_00908	B1895_02970	B4140_02562
ung		Uracil-DNA glycosylase	96	96	1	144	10350				683	683	683	205_03901	B425_01664	CHCC26933_00289	CMW1_00770	DSM_03852	FUA2153_01496	FUA2154_01497	Fad_03846	FadWe_00730	H_03707	HK1_02933	K2_01442	KCP2_01657	LL3_03858	MT45_03639	NRRL_01728	RD7-7_03437	SRCM101266_01387	SRCM101267_03926	SRCM101294_03667	TA208_03799	XH7_03809	YP6_03778	10456_02900	11B91_00707	19742-1_01329	19742-2_01746	629_02252	AAK_S6_02218	ALB65_03693	ALB69_03660	ALB79_03568	ARP23_01544	B15_03633	B1895_01118	B4140_01112
putC		1-pyrroline-5-carboxylate dehydrogenase 2	96	96	1	144	14177				1547	1547	1547	205_00339	B425_00088	CHCC26933_04014	CMW1_03894	DSM_00343	FUA2153_03381	FUA2154_03380	Fad_00309	FadWe_03627	H_00224	HK1_03567	K2_03393	KCP2_03655	LL3_00317	MT45_00330	NRRL_02854	RD7-7_00343	SRCM101266_03536	SRCM101267_00337	SRCM101294_03688	TA208_00310	XH7_00318	YP6_00337	10456_04040	11B91_03657	19742-1_02819	19742-2_02811	629_02559	AAK_S6_03957	ALB65_00413	ALB69_00334	ALB79_00342	ARP23_00851	B15_00345	B1895_02174	B4140_02154
ldh_1		Leucine dehydrogenase	96	96	1	144	12681				1094	1094	1094	205_02499	B425_00942	CHCC26933_02560	CMW1_01944	DSM_02460	FUA2153_02899	FUA2154_02793	Fad_02452	FadWe_01827	H_02346	HK1_01539	K2_02765	KCP2_02838	LL3_02548	MT45_02338	NRRL_02268	RD7-7_02181	SRCM101266_03852	SRCM101267_02478	SRCM101294_03260	TA208_02436	XH7_02444	YP6_02446	10456_00312	11B91_01844	19742-1_02637	19742-2_02629	629_00909	AAK_S6_00462	ALB65_02389	ALB69_02362	ALB79_02264	ARP23_03217	B15_02334	B1895_01299	B4140_03532
spoIIAB		Anti-sigma F factor	96	96	1	144	12566				440	440	440	205_02433	B425_01006	CHCC26933_02496	CMW1_02023	DSM_02395	FUA2153_02963	FUA2154_02729	Fad_02387	FadWe_01891	H_02282	HK1_01474	K2_02831	KCP2_02773	LL3_02484	MT45_02272	NRRL_02331	RD7-7_02117	SRCM101266_03356	SRCM101267_02413	SRCM101294_03326	TA208_01065	XH7_01072	YP6_02381	10456_00232	11B91_01926	19742-1_03129	19742-2_03121	629_00817	AAK_S6_00540	ALB65_02308	ALB69_02282	ALB79_02183	ARP23_03318	B15_02252	B1895_01064	B4140_03615
spoIVA		Stage IV sporulation protein A	96	96	1	144	12488				1478	1478	1478	205_02371	B425_01069	CHCC26933_02434	CMW1_02086	DSM_02333	FUA2153_03026	FUA2154_02666	Fad_02325	FadWe_01954	H_02219	HK1_01413	K2_02894	KCP2_02711	LL3_02422	MT45_02209	NRRL_02394	RD7-7_02054	SRCM101266_03293	SRCM101267_02350	SRCM101294_03389	TA208_01129	XH7_01136	YP6_02318	10456_00170	11B91_01989	19742-1_03190	19742-2_03182	629_00755	AAK_S6_00602	ALB65_02246	ALB69_02220	ALB79_02121	ARP23_03395	B15_02190	B1895_01001	B4140_03677
dapA_2		4-hydroxy-tetrahydrodipicolinate synthase	96	96	1	144	11772				869	869	869	205_01919	B425_01397	CHCC26933_01808	CMW1_02506	DSM_01885	FUA2153_01065	FUA2154_01069	Fad_01897	FadWe_03724	H_01609	HK1_00964	K2_00251	KCP2_00517	LL3_01791	MT45_01783	NRRL_00812	RD7-7_01619	SRCM101266_01695	SRCM101267_01860	SRCM101294_00343	TA208_01739	XH7_01746	YP6_01698	10456_03149	11B91_02456	19742-1_00186	19742-2_00186	629_03941	AAK_S6_03103	ALB65_01775	ALB69_01788	ALB79_01680	ARP23_03877	B15_01689	B1895_03130	B4140_01893
fbaA		putative fructose-bisphosphate aldolase	96	96	1	144	10495				857	857	857	205_03818	B425_01747	CHCC26933_00368	CMW1_00698	DSM_03769	FUA2153_01578	FUA2154_01579	Fad_03764	FadWe_00812	H_03625	HK1_02850	K2_01522	KCP2_01742	LL3_03776	MT45_03559	NRRL_01645	RD7-7_03358	SRCM101266_01305	SRCM101267_03844	SRCM101294_02563	TA208_03717	XH7_03727	YP6_03695	10456_03732	11B91_00793	19742-1_01416	19742-2_01659	629_02157	AAK_S6_02128	ALB65_03602	ALB69_03569	ALB79_03482	ARP23_01644	B15_03544	B1895_01715	B4140_01201
alx		Putative membrane-bound redox modulator Alx	96	96	1	144	14226				773	773	773	205_00309	B425_00213	CHCC26933_04040	CMW1_03919	DSM_00313	FUA2153_03353	FUA2154_03408	Fad_00279	FadWe_00225	H_00198	HK1_03537	K2_03419	KCP2_03686	LL3_00289	MT45_00303	NRRL_02882	RD7-7_00317	SRCM101266_03507	SRCM101267_00308	SRCM101294_03714	TA208_00284	XH7_00292	YP6_00311	10456_04013	11B91_03629	19742-1_02791	19742-2_02783	629_00322	AAK_S6_03986	ALB65_00386	ALB69_00307	ALB79_00315	ARP23_00880	B15_00316	B1895_02146	B4140_02127
sigM		ECF RNA polymerase sigma factor SigM	96	96	1	144	7522				491	491	491	205_01207	B425_03789	CHCC26933_03251	CMW1_03240	DSM_01175	FUA2153_00133	FUA2154_00184	Fad_01039	FadWe_02922	H_00831	HK1_00256	K2_01030	KCP2_01248	LL3_01033	MT45_01059	NRRL_00103	RD7-7_00930	SRCM101266_02402	SRCM101267_01107	SRCM101294_01347	TA208_00916	XH7_00923	YP6_00960	10456_02209	11B91_03221	19742-1_00904	19742-2_00904	629_03189	AAK_S6_01824	ALB65_01056	ALB69_00961	ALB79_00959	ARP23_00147	B15_00955	B1895_02355	B4140_02609
group_15934		hypothetical protein	96	96	1	144	13170				443	443	443	205_02794	B425_00579	CHCC26933_02823	CMW1_01681	DSM_02751	FUA2153_02636	FUA2154_03058	Fad_02815	FadWe_03934	H_02609	HK1_01831	K2_02506	KCP2_03322	LL3_02810	MT45_02598	NRRL_02003	RD7-7_02444	SRCM101266_02783	SRCM101267_02827	SRCM101294_02999	TA208_02699	XH7_02708	YP6_02776	10456_00594	11B91_01582	19742-1_02357	19742-2_02349	629_01182	AAK_S6_00180	ALB65_02661	ALB69_02625	ALB79_02534	ARP23_02909	B15_02608	B1895_00661	B4140_03269
uvrA		UvrABC system protein A	96	96	1	144	11320				2873	2873	2873	205_03618	B425_01945	CHCC26933_00561	CMW1_00499	DSM_03573	FUA2153_01778	FUA2154_01780	Fad_03566	FadWe_01011	H_03427	HK1_02651	K2_01717	KCP2_01946	LL3_03577	MT45_03364	NRRL_01445	RD7-7_03166	SRCM101266_00702	SRCM101267_03645	SRCM101294_02367	TA208_03519	XH7_03529	YP6_03501	10456_03238	11B91_00984	19742-1_01618	19742-2_01457	629_01949	AAK_S6_02573	ALB65_03395	ALB69_03359	ALB79_03276	ARP23_01867	B15_03342	B1895_02873	B4140_01409
maeA_2		putative NAD-dependent malic enzyme 2	96	96	1	144	10502				1697	1697	1697	205_03811	B425_01754	CHCC26933_00375	CMW1_00691	DSM_03762	FUA2153_01585	FUA2154_01586	Fad_03757	FadWe_00819	H_03618	HK1_02843	K2_01529	KCP2_01750	LL3_03769	MT45_03552	NRRL_01637	RD7-7_03351	SRCM101266_01298	SRCM101267_03837	SRCM101294_02556	TA208_03710	XH7_03720	YP6_03688	10456_03725	11B91_00800	19742-1_01423	19742-2_01652	629_02150	AAK_S6_02121	ALB65_03595	ALB69_03562	ALB79_03475	ARP23_01651	B15_03537	B1895_01708	B4140_01208
cdaA		Cyclic di-AMP synthase CdaA	96	96	1	144	297				821	821	821	205_00223	B425_00125	CHCC26933_01236	CMW1_04007	DSM_00228	FUA2153_03268	FUA2154_03493	Fad_00191	FadWe_00137	H_00112	HK1_03457	K2_03502	KCP2_03774	LL3_00203	MT45_00213	NRRL_02967	RD7-7_00223	SRCM101266_03422	SRCM101267_00223	SRCM101294_03803	TA208_00198	XH7_00206	YP6_00224	10456_03929	11B91_03535	19742-1_02697	19742-2_02689	629_00237	AAK_S6_04070	ALB65_00303	ALB69_00223	ALB79_00223	ARP23_00979	B15_00227	B1895_03345	B4140_02037
minC		Septum site-determining protein MinC	96	96	1	144	13180				680	680	680	205_02803	B425_00570	CHCC26933_02832	CMW1_01672	DSM_02760	FUA2153_02627	FUA2154_03067	Fad_02824	FadWe_03925	H_02618	HK1_01840	K2_02497	KCP2_03313	LL3_02819	MT45_02607	NRRL_01994	RD7-7_02453	SRCM101266_02792	SRCM101267_02836	SRCM101294_02990	TA208_02708	XH7_02717	YP6_02785	10456_00603	11B91_01573	19742-1_02348	19742-2_02340	629_01192	AAK_S6_00171	ALB65_02670	ALB69_02634	ALB79_02543	ARP23_02899	B15_02617	B1895_00670	B4140_03260
mdh		Malate dehydrogenase	96	96	1	144	13382				938	938	938	205_02914	B425_03158	CHCC26933_02952	CMW1_01505	DSM_02871	FUA2153_02516	FUA2154_04017	Fad_02957	FadWe_04204	H_02729	HK1_01951	K2_02313	KCP2_03195	LL3_02930	MT45_02719	NRRL_03441	RD7-7_02573	SRCM101266_02903	SRCM101267_02947	SRCM101294_02826	TA208_02819	XH7_02828	YP6_02898	10456_00714	11B91_01462	19742-1_02236	19742-2_02228	629_01309	AAK_S6_00060	ALB65_02781	ALB69_02752	ALB79_02660	ARP23_02619	B15_02732	B1895_02507	B4140_01552
sufT		Fe-S protein maturation auxiliary factor SufT	96	96	1	144	7759				308	308	308	205_01350	B425_03931	CHCC26933_03392	CMW1_03078	DSM_01317	FUA2153_00275	FUA2154_00326	Fad_01181	FadWe_02780	H_00973	HK1_00398	K2_00887	KCP2_01098	LL3_01176	MT45_01202	NRRL_00249	RD7-7_01072	SRCM101266_02261	SRCM101267_01248	SRCM101294_01204	TA208_01058	XH7_01065	YP6_01103	10456_02067	11B91_03082	19742-1_00761	19742-2_00761	629_03340	AAK_S6_01681	ALB65_01197	ALB69_01105	ALB79_01103	ARP23_04553	B15_01099	B1895_02094	B4140_02753
mbl		Cell shape-determining protein Mbl	96	96	1	144	11563				1001	1001	1001	205_03748	B425_01816	CHCC26933_00437	CMW1_00628	DSM_03702	FUA2153_01647	FUA2154_01648	Fad_03695	FadWe_00881	H_03555	HK1_02781	K2_01590	KCP2_01813	LL3_03707	MT45_03491	NRRL_01575	RD7-7_03290	SRCM101266_01235	SRCM101267_03775	SRCM101294_02495	TA208_03647	XH7_03657	YP6_03626	10456_03664	11B91_00861	19742-1_01484	19742-2_01591	629_02088	AAK_S6_02060	ALB65_03534	ALB69_03501	ALB79_03413	ARP23_01717	B15_03476	B1895_01646	B4140_01269
murJ_2		Lipid II flippase MurJ	96	96	1	144	3242				1622	1637	1636	205_03004	B425_03247	CHCC26933_03040	CMW1_01416	DSM_02961	FUA2153_02427	FUA2154_03928	Fad_03045	FadWe_04115	H_02818	HK1_02041	K2_02225	KCP2_03103	LL3_03019	MT45_02807	NRRL_03352	RD7-7_02661	SRCM101266_02991	SRCM101267_03036	SRCM101294_02738	TA208_02908	XH7_02917	YP6_02986	10456_00815	11B91_03349	19742-1_02139	19742-2_02131	629_01407	AAK_S6_01121	ALB65_02880	ALB69_02854	ALB79_02751	ARP23_02509	B15_02823	B1895_01372	B4140_01647
greA		Transcription elongation factor GreA	96	96	1	144	13095				473	473	473	205_02737	B425_00636	CHCC26933_02766	CMW1_01738	DSM_02694	FUA2153_02693	FUA2154_03001	Fad_02758	FadWe_03991	H_02552	HK1_01774	K2_02563	KCP2_03380	LL3_02753	MT45_02541	NRRL_02062	RD7-7_02387	SRCM101266_02726	SRCM101267_02716	SRCM101294_03056	TA208_02642	XH7_02650	YP6_02658	10456_00537	11B91_01639	19742-1_02414	19742-2_02406	629_01123	AAK_S6_00237	ALB65_02604	ALB69_02568	ALB79_02477	ARP23_02974	B15_02551	B1895_00601	B4140_03326
trxA		Thioredoxin	96	96	1	144	13274				314	314	314	205_02854	B425_00519	CHCC26933_02892	CMW1_01566	DSM_02811	FUA2153_02576	FUA2154_03118	Fad_02875	FadWe_03874	H_02669	HK1_01891	K2_02373	KCP2_03259	LL3_02870	MT45_02658	NRRL_03502	RD7-7_02513	SRCM101266_02843	SRCM101267_02887	SRCM101294_02886	TA208_02759	XH7_02768	YP6_02836	10456_00654	11B91_01522	19742-1_02297	19742-2_02289	629_01243	AAK_S6_00120	ALB65_02721	ALB69_02692	ALB79_02600	ARP23_02686	B15_02672	B1895_02441	B4140_03209
walK		Sensor histidine kinase WalK	96	96	1	144	13594				1835	1835	1835	205_04141	B425_04056	CHCC26933_00070	CMW1_00984	DSM_04085	FUA2153_04025	FUA2154_04062	Fad_04066	FadWe_00276	H_03928	HK1_03167	K2_01228	KCP2_00037	LL3_04091	MT45_03855	NRRL_03561	RD7-7_03656	SRCM101266_00969	SRCM101267_04158	SRCM101294_01895	TA208_04020	XH7_04030	YP6_04006	10456_02658	11B91_00497	19742-1_01109	19742-2_01966	629_02467	AAK_S6_02452	ALB65_03912	ALB69_03867	ALB79_03788	ARP23_01304	B15_03861	B1895_02775	B4140_00898
group_15946		hypothetical protein	96	96	1	144	11869				332	332	332	205_01839	B425_02692	CHCC26933_01728	CMW1_02586	DSM_01805	FUA2153_00803	FUA2154_00807	Fad_01665	FadWe_02566	H_01528	HK1_00884	K2_00331	KCP2_00600	LL3_01711	MT45_01703	NRRL_00732	RD7-7_01536	SRCM101266_01775	SRCM101267_01780	SRCM101294_00423	TA208_01820	XH7_01827	YP6_01617	10456_03069	11B91_02536	19742-1_00266	19742-2_00266	629_03857	AAK_S6_03023	ALB65_01695	ALB69_01708	ALB79_01600	ARP23_03967	B15_01609	B1895_00348	B4140_01974
atpB		ATP synthase subunit a	96	96	1	144	10523				734	734	734	205_03793	B425_01772	CHCC26933_00393	CMW1_00673	DSM_03744	FUA2153_01603	FUA2154_01604	Fad_03739	FadWe_00837	H_03600	HK1_02825	K2_01547	KCP2_01768	LL3_03751	MT45_03534	NRRL_01619	RD7-7_03334	SRCM101266_01280	SRCM101267_03819	SRCM101294_02538	TA208_03692	XH7_03702	YP6_03670	10456_03707	11B91_00818	19742-1_01440	19742-2_01635	629_02132	AAK_S6_02103	ALB65_03577	ALB69_03544	ALB79_03457	ARP23_01671	B15_03519	B1895_01690	B4140_01226
sucC		Succinate--CoA ligase [ADP-forming] subunit beta	96	96	1	144	11856				1157	1157	1157	205_01851	B425_02704	CHCC26933_01740	CMW1_02574	DSM_01817	FUA2153_00815	FUA2154_00819	Fad_01677	FadWe_02578	H_01540	HK1_00896	K2_00319	KCP2_00588	LL3_01723	MT45_01715	NRRL_00744	RD7-7_01548	SRCM101266_01763	SRCM101267_01792	SRCM101294_00411	TA208_01808	XH7_01815	YP6_01630	10456_03081	11B91_02524	19742-1_00254	19742-2_00254	629_03870	AAK_S6_03035	ALB65_01707	ALB69_01720	ALB79_01612	ARP23_03954	B15_01621	B1895_00360	B4140_01962
oppC_2		Oligopeptide transport system permease protein OppC	96	96	1	144	7799				908	917	916	205_01380	B425_03961	CHCC26933_03422	CMW1_03048	DSM_01347	FUA2153_00305	FUA2154_00356	Fad_01211	FadWe_02750	H_01003	HK1_00428	K2_00857	KCP2_01068	LL3_01206	MT45_01232	NRRL_00279	RD7-7_01102	SRCM101266_02231	SRCM101267_01278	SRCM101294_01174	TA208_02346	XH7_02354	YP6_01133	10456_02037	11B91_03051	19742-1_00731	19742-2_00731	629_03371	AAK_S6_01652	ALB65_01227	ALB69_01135	ALB79_01133	ARP23_04518	B15_01129	B1895_03208	B4140_02782
ftsZ		Cell division protein FtsZ	96	96	1	144	11951				1148	1148	1148	205_01771	B425_02625	CHCC26933_01661	CMW1_02654	DSM_01737	FUA2153_00736	FUA2154_00740	Fad_01598	FadWe_02499	H_01462	HK1_00816	K2_00398	KCP2_00667	LL3_01644	MT45_01636	NRRL_00665	RD7-7_01469	SRCM101266_01842	SRCM101267_01713	SRCM101294_00490	TA208_01887	XH7_01894	YP6_01550	10456_03001	11B91_02607	19742-1_00334	19742-2_00334	629_03785	AAK_S6_00945	ALB65_01627	ALB69_01640	ALB79_01531	ARP23_04053	B15_01541	B1895_00276	B4140_00784
ddl		D-alanine--D-alanine ligase	96	96	1	144	13942				1085	1085	1085	205_00477	B425_03449	CHCC26933_01123	CMW1_03762	DSM_00480	FUA2153_03519	FUA2154_03241	Fad_00447	FadWe_03489	H_00362	HK1_03704	K2_03254	KCP2_03926	LL3_00456	MT45_00468	NRRL_02716	RD7-7_00473	SRCM101266_00018	SRCM101267_00475	SRCM101294_01508	TA208_00447	XH7_00455	YP6_00470	10456_00958	11B91_03806	19742-1_02959	19742-2_02952	629_02712	AAK_S6_03811	ALB65_00555	ALB69_00476	ALB79_00484	ARP23_00695	B15_00491	B1895_03029	B4140_02300
sodA		Superoxide dismutase [Mn]	96	96	1	144	12806				605	605	605	205_02598	B425_00842	CHCC26933_02657	CMW1_01847	DSM_02558	FUA2153_02801	FUA2154_02893	Fad_02552	FadWe_01727	H_02445	HK1_01638	K2_02668	KCP2_02939	LL3_02645	MT45_02436	NRRL_02170	RD7-7_02278	SRCM101266_03753	SRCM101267_02577	SRCM101294_03163	TA208_02535	XH7_02543	YP6_02545	10456_00409	11B91_01746	19742-1_02540	19742-2_02532	629_01012	AAK_S6_00365	ALB65_02486	ALB69_02459	ALB79_02360	ARP23_03101	B15_02431	B1895_00490	B4140_03436
yvcJ		Nucleotide-binding protein YvcJ	96	96	1	144	11275				887	887	887	205_03587	B425_01975	CHCC26933_00593	CMW1_00467	DSM_03542	FUA2153_01809	FUA2154_01811	Fad_03535	FadWe_01042	H_03396	HK1_02620	K2_01748	KCP2_01979	LL3_03546	MT45_03332	NRRL_01414	RD7-7_03134	SRCM101266_00671	SRCM101267_03614	SRCM101294_02336	TA208_03488	XH7_03498	YP6_03470	10456_03270	11B91_01015	19742-1_01649	19742-2_01426	629_01917	AAK_S6_02605	ALB65_03363	ALB69_03328	ALB79_03244	ARP23_01901	B15_03310	B1895_02841	B4140_01440
lplJ		Lipoate-protein ligase LplJ	96	96	1	144	7625				995	995	995	205_01276	B425_03857	CHCC26933_03319	CMW1_03171	DSM_01243	FUA2153_00201	FUA2154_00252	Fad_01107	FadWe_02854	H_00899	HK1_00324	K2_00961	KCP2_01174	LL3_01101	MT45_01128	NRRL_00173	RD7-7_00998	SRCM101266_02334	SRCM101267_01175	SRCM101294_01278	TA208_00984	XH7_00991	YP6_01029	10456_02139	11B91_03152	19742-1_00833	19742-2_00833	629_03265	AAK_S6_01753	ALB65_01126	ALB69_01032	ALB79_01030	ARP23_00068	B15_01026	B1895_02020	B4140_02680
group_15955		hypothetical protein	96	96	1	144	12674				437	437	437	205_02492	B425_00949	CHCC26933_02553	CMW1_01951	DSM_02453	FUA2153_02906	FUA2154_02786	Fad_02445	FadWe_01834	H_02339	HK1_01532	K2_02772	KCP2_02831	LL3_02541	MT45_02331	NRRL_02275	RD7-7_02174	SRCM101266_03859	SRCM101267_02471	SRCM101294_03267	TA208_02429	XH7_02437	YP6_02439	10456_00305	11B91_01851	19742-1_02644	19742-2_02636	629_00901	AAK_S6_00469	ALB65_02382	ALB69_02355	ALB79_02257	ARP23_03225	B15_02327	B1895_01292	B4140_03539
ndoA		Endoribonuclease EndoA	96	96	1	144	13931				350	350	350	205_00487	B425_03459	CHCC26933_01113	CMW1_03752	DSM_00490	FUA2153_03529	FUA2154_03231	Fad_00457	FadWe_03479	H_00372	HK1_03714	K2_03244	KCP2_03936	LL3_00466	MT45_00478	NRRL_02706	RD7-7_00483	SRCM101266_00028	SRCM101267_00485	SRCM101294_01498	TA208_00457	XH7_00465	YP6_00480	10456_00948	11B91_03816	19742-1_02969	19742-2_02962	629_02722	AAK_S6_03801	ALB65_00565	ALB69_00486	ALB79_00494	ARP23_00685	B15_00501	B1895_03039	B4140_02310
queC		7-cyano-7-deazaguanine synthase	96	96	1	144	8284				659	659	659	205_01619	B425_02475	CHCC26933_01516	CMW1_02814	DSM_01586	FUA2153_00586	FUA2154_00591	Fad_01449	FadWe_02350	H_01313	HK1_00666	K2_00558	KCP2_00819	LL3_01442	MT45_01474	NRRL_00514	RD7-7_01322	SRCM101266_01993	SRCM101267_01562	SRCM101294_00651	TA208_02036	XH7_02044	YP6_01389	10456_03895	11B91_02768	19742-1_00493	19742-2_00493	629_03613	AAK_S6_01367	ALB65_01465	ALB69_01474	ALB79_01368	ARP23_04259	B15_01379	B1895_00106	B4140_03008
fabI		Enoyl-[acyl-carrier-protein] reductase [NADH] FabI	96	96	1	144	7835				776	776	776	205_01408	B425_03990	CHCC26933_03450	CMW1_03020	DSM_01375	FUA2153_00333	FUA2154_00384	Fad_01240	FadWe_02721	H_01031	HK1_00456	K2_00829	KCP2_01039	LL3_01234	MT45_01260	NRRL_00307	RD7-7_01130	SRCM101266_02203	SRCM101267_01306	SRCM101294_01146	TA208_02318	XH7_02326	YP6_01161	10456_02009	11B91_03023	19742-1_00703	19742-2_00703	629_03399	AAK_S6_01624	ALB65_01255	ALB69_01163	ALB79_01161	ARP23_04487	B15_01157	B1895_03236	B4140_02810
frdB		Fumarate reductase iron-sulfur subunit	96	96	1	144	13263				758	758	758	205_02848	B425_00525	CHCC26933_02886	CMW1_01572	DSM_02805	FUA2153_02582	FUA2154_03112	Fad_02869	FadWe_03880	H_02663	HK1_01885	K2_02379	KCP2_03265	LL3_02864	MT45_02652	NRRL_03508	RD7-7_02507	SRCM101266_02837	SRCM101267_02881	SRCM101294_02892	TA208_02753	XH7_02762	YP6_02830	10456_00648	11B91_01528	19742-1_02303	19742-2_02295	629_01237	AAK_S6_00126	ALB65_02715	ALB69_02686	ALB79_02594	ARP23_02696	B15_02666	B1895_02435	B4140_03215
ybiT_3		putative ABC transporter ATP-binding protein YbiT	96	96	1	144	12073				1619	1619	1619	205_01688	B425_02543	CHCC26933_01580	CMW1_02747	DSM_01655	FUA2153_00654	FUA2154_00658	Fad_01516	FadWe_02417	H_01380	HK1_00734	K2_00490	KCP2_00750	LL3_01509	MT45_01542	NRRL_00582	RD7-7_01388	SRCM101266_01925	SRCM101267_01630	SRCM101294_00585	TA208_01969	XH7_01976	YP6_01456	10456_03825	11B91_02697	19742-1_00424	19742-2_00424	629_03682	AAK_S6_01297	ALB65_01533	ALB69_01545	ALB79_01440	ARP23_04177	B15_01448	B1895_00173	B4140_00692
fur		Ferric uptake regulation protein	96	96	1	144	12575				449	449	449	205_02440	B425_00999	CHCC26933_02503	CMW1_02016	DSM_02402	FUA2153_02956	FUA2154_02736	Fad_02394	FadWe_01884	H_02289	HK1_01481	K2_02824	KCP2_02780	LL3_02491	MT45_02279	NRRL_02324	RD7-7_02124	SRCM101266_03363	SRCM101267_02420	SRCM101294_03319	TA208_02378	XH7_02386	YP6_02388	10456_00239	11B91_01919	19742-1_03122	19742-2_03114	629_00823	AAK_S6_00533	ALB65_02315	ALB69_02289	ALB79_02190	ARP23_03309	B15_02259	B1895_03809	B4140_03608
rplS		50S ribosomal protein L19	96	96	1	144	11862				347	347	347	205_01846	B425_02699	CHCC26933_01735	CMW1_02579	DSM_01812	FUA2153_00810	FUA2154_00814	Fad_01672	FadWe_02573	H_01535	HK1_00891	K2_00324	KCP2_00593	LL3_01718	MT45_01710	NRRL_00739	RD7-7_01543	SRCM101266_01768	SRCM101267_01787	SRCM101294_00416	TA208_01813	XH7_01820	YP6_01625	10456_03076	11B91_02529	19742-1_00259	19742-2_00259	629_03864	AAK_S6_03030	ALB65_01702	ALB69_01715	ALB79_01607	ARP23_03959	B15_01616	B1895_00355	B4140_01967
efp		Elongation factor P	96	96	1	144	12742				557	557	557	205_02544	B425_00897	CHCC26933_02603	CMW1_01901	DSM_02504	FUA2153_02856	FUA2154_02837	Fad_02497	FadWe_01782	H_02390	HK1_01584	K2_02722	KCP2_02885	LL3_02591	MT45_02382	NRRL_02224	RD7-7_02224	SRCM101266_03807	SRCM101267_02523	SRCM101294_03217	TA208_02480	XH7_02488	YP6_02490	10456_00355	11B91_01800	19742-1_02594	19742-2_02586	629_00957	AAK_S6_00419	ALB65_02432	ALB69_02405	ALB79_02307	ARP23_03164	B15_02377	B1895_00435	B4140_03489
upp		Uracil phosphoribosyltransferase	96	96	1	144	10521				629	629	629	205_03795	B425_01770	CHCC26933_00391	CMW1_00675	DSM_03746	FUA2153_01601	FUA2154_01602	Fad_03741	FadWe_00835	H_03602	HK1_02827	K2_01545	KCP2_01766	LL3_03753	MT45_03536	NRRL_01621	RD7-7_03336	SRCM101266_01282	SRCM101267_03821	SRCM101294_02540	TA208_03694	XH7_03704	YP6_03672	10456_03709	11B91_00816	19742-1_01438	19742-2_01637	629_02134	AAK_S6_02105	ALB65_03579	ALB69_03546	ALB79_03459	ARP23_01668	B15_03521	B1895_01692	B4140_01224
hrp1_1		Hypoxic response protein 1	96	96	1	144	7482				422	422	422	205_01180	B425_03762	CHCC26933_03224	CMW1_03268	DSM_01148	FUA2153_00105	FUA2154_00156	Fad_01012	FadWe_02949	H_00804	HK1_00229	K2_01057	KCP2_01277	LL3_01006	MT45_01032	NRRL_00075	RD7-7_00903	SRCM101266_02429	SRCM101267_01080	SRCM101294_01375	TA208_00889	XH7_00896	YP6_00933	10456_02236	11B91_03248	19742-1_00931	19742-2_00931	629_03162	AAK_S6_01851	ALB65_01027	ALB69_00934	ALB79_00932	ARP23_00182	B15_00928	B1895_02990	B4140_02582
ytkD		Putative 8-oxo-dGTP diphosphatase YtkD	96	96	1	144	3160				479	479	479	205_03049	B425_03291	CHCC26933_03085	CMW1_01372	DSM_03005	FUA2153_02383	FUA2154_03884	Fad_03088	FadWe_04072	H_02862	HK1_02085	K2_02180	KCP2_03057	LL3_03063	MT45_02851	NRRL_03307	RD7-7_02708	SRCM101266_03035	SRCM101267_03080	SRCM101294_01021	TA208_02953	XH7_02962	YP6_03032	10456_01562	11B91_03398	19742-1_02094	19742-2_02086	629_01453	AAK_S6_00881	ALB65_02926	ALB69_02898	ALB79_02798	ARP23_02463	B15_02870	B1895_01421	B4140_02497
mtrB		Transcription attenuation protein MtrB	96	96	1	144	12484				227	227	227	205_02368	B425_01072	CHCC26933_02431	CMW1_02089	DSM_02330	FUA2153_03029	FUA2154_02663	Fad_02322	FadWe_01957	H_02216	HK1_01410	K2_02897	KCP2_02708	LL3_02419	MT45_02206	NRRL_02397	RD7-7_02051	SRCM101266_03290	SRCM101267_02347	SRCM101294_03392	TA208_01132	XH7_01139	YP6_02315	10456_00167	11B91_01992	19742-1_03193	19742-2_03185	629_00752	AAK_S6_00605	ALB65_02243	ALB69_02217	ALB79_02118	ARP23_03398	B15_02187	B1895_00998	B4140_03680
crr		PTS system glucose-specific EIIA component	96	96	1	144	12417				506	506	506	205_02313	B425_01127	CHCC26933_02376	CMW1_02144	DSM_02275	FUA2153_03084	FUA2154_02608	Fad_02267	FadWe_02012	H_02161	HK1_01355	K2_02952	KCP2_02653	LL3_02364	MT45_02151	NRRL_02452	RD7-7_01996	SRCM101266_03235	SRCM101267_02292	SRCM101294_03447	TA208_01187	XH7_01194	YP6_02260	10456_00112	11B91_02047	19742-1_03249	19742-2_03241	629_00695	AAK_S6_00660	ALB65_02188	ALB69_02162	ALB79_02061	ARP23_03459	B15_02130	B1895_00943	B4140_03735
group_15969		hypothetical protein	96	96	1	144	14150				437	437	437	205_00354	B425_00074	CHCC26933_04001	CMW1_03879	DSM_00357	FUA2153_03395	FUA2154_03366	Fad_00323	FadWe_03613	H_00239	HK1_03581	K2_03379	KCP2_03640	LL3_00331	MT45_00344	NRRL_02840	RD7-7_00356	SRCM101266_03550	SRCM101267_00351	SRCM101294_03674	TA208_00324	XH7_00332	YP6_00351	10456_04056	11B91_03673	19742-1_02835	19742-2_02827	629_02578	AAK_S6_03941	ALB65_00429	ALB69_00350	ALB79_00358	ARP23_00833	B15_00361	B1895_02187	B4140_02171
tpx		Thiol peroxidase	96	96	1	144	3359				503	503	503	205_02940	B425_03184	CHCC26933_02978	CMW1_01479	DSM_02897	FUA2153_02490	FUA2154_03991	Fad_02983	FadWe_04178	H_02755	HK1_01977	K2_02287	KCP2_03169	LL3_02956	MT45_02745	NRRL_03415	RD7-7_02599	SRCM101266_02929	SRCM101267_02973	SRCM101294_02800	TA208_02845	XH7_02854	YP6_02924	10456_00744	11B91_01435	19742-1_02208	19742-2_02200	629_01338	AAK_S6_00030	ALB65_02811	ALB69_02783	ALB79_02687	ARP23_02585	B15_02759	B1895_03288	B4140_01579
csbA		Protein CsbA	96	96	1	144	11323				236	236	236	205_03620	B425_01943	CHCC26933_00559	CMW1_00501	DSM_03575	FUA2153_01776	FUA2154_01778	Fad_03568	FadWe_01009	H_03429	HK1_02653	K2_01715	KCP2_01944	LL3_03579	MT45_03366	NRRL_01447	RD7-7_03168	SRCM101266_00704	SRCM101267_03647	SRCM101294_02369	TA208_03521	XH7_03531	YP6_03503	10456_03236	11B91_00982	19742-1_01616	19742-2_01459	629_01951	AAK_S6_02571	ALB65_03397	ALB69_03361	ALB79_03278	ARP23_01865	B15_03344	B1895_02876	B4140_01407
rph		Ribonuclease PH	96	96	1	144	13255				737	737	737	205_02842	B425_00531	CHCC26933_02880	CMW1_01578	DSM_02799	FUA2153_02588	FUA2154_03106	Fad_02863	FadWe_03886	H_02657	HK1_01879	K2_02458	KCP2_03271	LL3_02858	MT45_02646	NRRL_01953	RD7-7_02501	SRCM101266_02831	SRCM101267_02875	SRCM101294_02898	TA208_02747	XH7_02756	YP6_02824	10456_00642	11B91_01534	19742-1_02309	19742-2_02301	629_01231	AAK_S6_00132	ALB65_02709	ALB69_02680	ALB79_02588	ARP23_02792	B15_02660	B1895_02429	B4140_03221
dltC		D-alanyl carrier protein	96	96	1	144	10255				236	236	236	205_03955	B425_01610	CHCC26933_00235	CMW1_00819	DSM_03906	FUA2153_01442	FUA2154_01443	Fad_03900	FadWe_00676	H_03761	HK1_02987	K2_01386	KCP2_01600	LL3_03912	MT45_03690	NRRL_01782	RD7-7_03494	SRCM101266_01441	SRCM101267_03980	SRCM101294_03616	TA208_03853	XH7_03863	YP6_03834	10456_02849	11B91_00651	19742-1_01279	19742-2_01796	629_02305	AAK_S6_02270	ALB65_03746	ALB69_03712	ALB79_03616	ARP23_01491	B15_03680	B1895_01166	B4140_01064
mtaB		Threonylcarbamoyladenosine tRNA methylthiotransferase MtaB	96	96	1	144	12857				1355	1355	1355	205_02639	B425_00802	CHCC26933_02697	CMW1_01807	DSM_02598	FUA2153_02761	FUA2154_02933	Fad_02592	FadWe_01687	H_02485	HK1_01678	K2_02628	KCP2_02981	LL3_02685	MT45_02476	NRRL_02130	RD7-7_02318	SRCM101266_02630	SRCM101267_02617	SRCM101294_03123	TA208_02575	XH7_02583	YP6_02586	10456_00449	11B91_01706	19742-1_02500	19742-2_02492	629_01054	AAK_S6_00325	ALB65_02526	ALB69_02499	ALB79_02400	ARP23_03058	B15_02471	B1895_00532	B4140_03396
pdhD_1		Dihydrolipoyl dehydrogenase	96	96	1	144	12037				1412	1412	1412	205_01707	B425_02562	CHCC26933_01599	CMW1_02719	DSM_01674	FUA2153_00673	FUA2154_00677	Fad_01535	FadWe_02436	H_01399	HK1_00753	K2_00461	KCP2_00731	LL3_01528	MT45_01571	NRRL_00601	RD7-7_01407	SRCM101266_01905	SRCM101267_01650	SRCM101294_00556	TA208_01950	XH7_01957	YP6_01486	10456_03797	11B91_02670	19742-1_00396	19742-2_00396	629_03715	AAK_S6_01269	ALB65_01561	ALB69_01573	ALB79_01468	ARP23_04128	B15_01476	B1895_00208	B4140_00721
ytmB		putative protein YtmB	96	96	1	144	3168				242	242	242	205_03044	B425_03286	CHCC26933_03080	CMW1_01377	DSM_03000	FUA2153_02388	FUA2154_03889	Fad_03083	FadWe_04077	H_02857	HK1_02080	K2_02185	KCP2_03062	LL3_03058	MT45_02846	NRRL_03313	RD7-7_02703	SRCM101266_03030	SRCM101267_03075	SRCM101294_01026	TA208_02948	XH7_02957	YP6_03027	10456_01567	11B91_03393	19742-1_02099	19742-2_02091	629_01448	AAK_S6_00886	ALB65_02921	ALB69_02893	ALB79_02793	ARP23_02469	B15_02865	B1895_01416	B4140_02502
yrrK		Putative pre-16S rRNA nuclease	96	96	1	144	13104				416	416	416	205_02744	B425_00629	CHCC26933_02773	CMW1_01731	DSM_02701	FUA2153_02686	FUA2154_03008	Fad_02765	FadWe_03984	H_02559	HK1_01781	K2_02556	KCP2_03373	LL3_02760	MT45_02548	NRRL_02055	RD7-7_02394	SRCM101266_02733	SRCM101267_02777	SRCM101294_03049	TA208_02649	XH7_02657	YP6_02726	10456_00544	11B91_01632	19742-1_02407	19742-2_02399	629_01130	AAK_S6_00230	ALB65_02611	ALB69_02575	ALB79_02484	ARP23_02964	B15_02558	B1895_00608	B4140_03319
trmFO		Methylenetetrahydrofolate--tRNA-(uracil-5-)-methyltransferase TrmFO	96	96	1	144	11852				1307	1307	1307	205_01855	B425_02708	CHCC26933_01744	CMW1_02570	DSM_01821	FUA2153_00819	FUA2154_00823	Fad_01681	FadWe_02582	H_01544	HK1_00900	K2_00315	KCP2_00584	LL3_01727	MT45_01719	NRRL_00748	RD7-7_01552	SRCM101266_01759	SRCM101267_01796	SRCM101294_00407	TA208_01804	XH7_01811	YP6_01634	10456_03085	11B91_02520	19742-1_00250	19742-2_00250	629_03874	AAK_S6_03039	ALB65_01711	ALB69_01724	ALB79_01616	ARP23_03949	B15_01625	B1895_00364	B4140_01958
group_15979		hypothetical protein	96	96	1	144	7454				1895	1895	1895	205_01155	B425_03737	CHCC26933_03200	CMW1_03292	DSM_01123	FUA2153_00080	FUA2154_00131	Fad_00987	FadWe_02974	H_00779	HK1_00204	K2_01082	KCP2_01302	LL3_00981	MT45_01007	NRRL_00049	RD7-7_00879	SRCM101266_02454	SRCM101267_01055	SRCM101294_01827	TA208_00864	XH7_00871	YP6_00908	10456_02260	11B91_03271	19742-1_00952	19742-2_00952	629_03138	AAK_S6_01875	ALB65_01002	ALB69_00910	ALB79_00908	ARP23_00210	B15_00904	B1895_02966	B4140_02558
group_15980		hypothetical protein	96	96	1	144	12138				464	464	464	205_01648	B425_02504	CHCC26933_01544	CMW1_02786	DSM_01615	FUA2153_00615	FUA2154_00619	Fad_01477	FadWe_02378	H_01341	HK1_00694	K2_00530	KCP2_00790	LL3_01470	MT45_01503	NRRL_00543	RD7-7_01350	SRCM101266_01964	SRCM101267_01591	SRCM101294_00623	TA208_02008	XH7_02015	YP6_01417	10456_03862	11B91_02734	19742-1_00461	19742-2_00461	629_03646	AAK_S6_01334	ALB65_01496	ALB69_01508	ALB79_01403	ARP23_04224	B15_01411	B1895_00135	B4140_03043
group_15981		hypothetical protein	96	96	1	144	13090				203	203	203	205_02734	B425_00639	CHCC26933_02763	CMW1_01741	DSM_02691	FUA2153_02696	FUA2154_02998	Fad_02755	FadWe_03994	H_02549	HK1_01771	K2_02566	KCP2_03383	LL3_02750	MT45_02538	NRRL_02065	RD7-7_02384	SRCM101266_02723	SRCM101267_02713	SRCM101294_03059	TA208_02639	XH7_02647	YP6_02655	10456_00534	11B91_01642	19742-1_02417	19742-2_02409	629_01120	AAK_S6_00240	ALB65_02601	ALB69_02565	ALB79_02474	ARP23_02978	B15_02548	B1895_00597	B4140_03329
glyQ		Glycine--tRNA ligase alpha subunit	96	96	1	144	12834				887	887	887	205_02621	B425_00819	CHCC26933_02680	CMW1_01824	DSM_02581	FUA2153_02778	FUA2154_02916	Fad_02575	FadWe_01704	H_02468	HK1_01661	K2_02645	KCP2_02962	LL3_02668	MT45_02459	NRRL_02147	RD7-7_02301	SRCM101266_02613	SRCM101267_02600	SRCM101294_03140	TA208_02558	XH7_02566	YP6_02569	10456_00432	11B91_01723	19742-1_02517	19742-2_02509	629_01036	AAK_S6_00342	ALB65_02509	ALB69_02482	ALB79_02383	ARP23_03078	B15_02454	B1895_00515	B4140_03413
group_15983		NAD-dependent malic enzyme	96	96	1	144	3380				1232	1232	1232	205_02924	B425_03168	CHCC26933_02962	CMW1_01495	DSM_02881	FUA2153_02506	FUA2154_04007	Fad_02967	FadWe_04194	H_02739	HK1_01961	K2_02303	KCP2_03185	LL3_02940	MT45_02729	NRRL_03431	RD7-7_02583	SRCM101266_02913	SRCM101267_02957	SRCM101294_02816	TA208_02829	XH7_02838	YP6_02908	10456_00728	11B91_01451	19742-1_02224	19742-2_02216	629_01321	AAK_S6_00046	ALB65_02795	ALB69_02767	ALB79_02671	ARP23_02607	B15_02743	B1895_03271	B4140_01563
group_15986		Aminopeptidase 2	96	96	1	144	12071				1232	1235	1232	205_01690	B425_02545	CHCC26933_01582	CMW1_02745	DSM_01657	FUA2153_00656	FUA2154_00660	Fad_01518	FadWe_02419	H_01382	HK1_00736	K2_00488	KCP2_00748	LL3_01511	MT45_01544	NRRL_00584	RD7-7_01390	SRCM101266_01922	SRCM101267_01633	SRCM101294_00583	TA208_01967	XH7_01974	YP6_01458	10456_03823	11B91_02695	19742-1_00422	19742-2_00422	629_03684	AAK_S6_01295	ALB65_01535	ALB69_01547	ALB79_01442	ARP23_04175	B15_01450	B1895_00175	B4140_00694
gerPF_1		putative spore germination protein GerPF	96	96	1	144	7681				218	218	218	205_01315	B425_03896	CHCC26933_03357	CMW1_03114	DSM_01282	FUA2153_00239	FUA2154_00290	Fad_01146	FadWe_02815	H_00937	HK1_00363	K2_00923	KCP2_01135	LL3_01139	MT45_01166	NRRL_00211	RD7-7_01037	SRCM101266_02296	SRCM101267_01213	SRCM101294_01240	TA208_01022	XH7_01029	YP6_01067	10456_02100	11B91_03113	19742-1_00795	19742-2_00795	629_03307	AAK_S6_01714	ALB65_01164	ALB69_01072	ALB79_01070	ARP23_00020	B15_01066	B1895_02062	B4140_02719
rpsP		30S ribosomal protein S16	96	96	1	144	11867				272	272	272	205_01841	B425_02694	CHCC26933_01730	CMW1_02584	DSM_01807	FUA2153_00805	FUA2154_00809	Fad_01667	FadWe_02568	H_01530	HK1_00886	K2_00329	KCP2_00598	LL3_01713	MT45_01705	NRRL_00734	RD7-7_01538	SRCM101266_01773	SRCM101267_01782	SRCM101294_00421	TA208_01818	XH7_01825	YP6_01619	10456_03071	11B91_02534	19742-1_00264	19742-2_00264	629_03859	AAK_S6_03025	ALB65_01697	ALB69_01710	ALB79_01602	ARP23_03964	B15_01611	B1895_00350	B4140_01972
group_15992		hypothetical protein	96	96	1	144	12594				239	239	239	205_02455	B425_00984	CHCC26933_02518	CMW1_02001	DSM_02417	FUA2153_02941	FUA2154_02751	Fad_02409	FadWe_01869	H_02304	HK1_01496	K2_02809	KCP2_02795	LL3_02506	MT45_02294	NRRL_02309	RD7-7_02139	SRCM101266_03378	SRCM101267_02435	SRCM101294_03304	TA208_02393	XH7_02401	YP6_02403	10456_00254	11B91_01903	19742-1_03107	19742-2_03099	629_00838	AAK_S6_00518	ALB65_02330	ALB69_02304	ALB79_02205	ARP23_03293	B15_02274	B1895_01234	B4140_03592
group_15993		Small, acid-soluble spore protein 1	96	96	1	144	3348				218	221	220	205_02948	B425_03192	CHCC26933_02986	CMW1_01471	DSM_02905	FUA2153_02482	FUA2154_03983	Fad_02991	FadWe_04170	H_02763	HK1_01985	K2_02279	KCP2_03161	LL3_02964	MT45_02753	NRRL_03407	RD7-7_02607	SRCM101266_02937	SRCM101267_02981	SRCM101294_02792	TA208_02853	XH7_02862	YP6_02932	10456_00752	11B91_01427	19742-1_02200	19742-2_02192	629_01347	AAK_S6_00022	ALB65_02819	ALB69_02791	ALB79_02695	ARP23_02576	B15_02767	B1895_03296	B4140_01587
group_15994		hypothetical protein	96	96	1	144	7747				842	842	842	205_01344	B425_03925	CHCC26933_03386	CMW1_03084	DSM_01311	FUA2153_00269	FUA2154_00320	Fad_01175	FadWe_02786	H_00967	HK1_00392	K2_00893	KCP2_01104	LL3_01170	MT45_01196	NRRL_00243	RD7-7_01066	SRCM101266_02267	SRCM101267_01242	SRCM101294_01210	TA208_01052	XH7_01059	YP6_01097	10456_02073	11B91_03088	19742-1_00767	19742-2_00767	629_03334	AAK_S6_01687	ALB65_01191	ALB69_01099	ALB79_01097	ARP23_04559	B15_01093	B1895_02088	B4140_02747
trmL		tRNA (cytidine(34)-2'-O)-methyltransferase	96	96	1	144	7447				473	473	473	205_01150	B425_03732	CHCC26933_03195	CMW1_03297	DSM_01118	FUA2153_00075	FUA2154_00126	Fad_00982	FadWe_02979	H_00774	HK1_00199	K2_01087	KCP2_01308	LL3_00976	MT45_01002	NRRL_00043	RD7-7_00874	SRCM101266_02459	SRCM101267_01050	SRCM101294_01822	TA208_00859	XH7_00866	YP6_00903	10456_02265	11B91_03276	19742-1_00957	19742-2_00957	629_03133	AAK_S6_01880	ALB65_00997	ALB69_00905	ALB79_00903	ARP23_00215	B15_00899	B1895_02961	B4140_02553
sdhA		L-serine dehydratase, alpha chain	96	96	1	144	11880				902	902	902	205_01829	B425_02682	CHCC26933_01718	CMW1_02596	DSM_01795	FUA2153_00793	FUA2154_00797	Fad_01655	FadWe_02556	H_01518	HK1_00874	K2_00341	KCP2_00610	LL3_01701	MT45_01693	NRRL_00722	RD7-7_01526	SRCM101266_01785	SRCM101267_01770	SRCM101294_00433	TA208_01830	XH7_01837	YP6_01607	10456_03058	11B91_02548	19742-1_00277	19742-2_00277	629_03846	AAK_S6_03012	ALB65_01684	ALB69_01697	ALB79_01589	ARP23_03982	B15_01598	B1895_00336	B4140_01985
ptsG		PTS system glucose-specific EIICBA component	96	96	1	144	12154				2096	2096	2096	205_01634	B425_02490	CHCC26933_01531	CMW1_02799	DSM_01601	FUA2153_00601	FUA2154_00605	Fad_01463	FadWe_02364	H_01327	HK1_00680	K2_00543	KCP2_00805	LL3_01456	MT45_01489	NRRL_00528	RD7-7_01337	SRCM101266_01978	SRCM101267_01577	SRCM101294_00636	TA208_02022	XH7_02029	YP6_01404	10456_03875	11B91_02747	19742-1_00474	19742-2_00474	629_03632	AAK_S6_01347	ALB65_01483	ALB69_01493	ALB79_01390	ARP23_04240	B15_01398	B1895_00122	B4140_03030
spmA		Spore maturation protein A	96	96	1	144	12537				590	590	590	205_02408	B425_01032	CHCC26933_02470	CMW1_02049	DSM_02370	FUA2153_02989	FUA2154_02703	Fad_02361	FadWe_01917	H_02256	HK1_01449	K2_02857	KCP2_02748	LL3_02458	MT45_02246	NRRL_02357	RD7-7_02091	SRCM101266_03330	SRCM101267_02387	SRCM101294_03352	TA208_01091	XH7_01098	YP6_02355	10456_00206	11B91_01952	19742-1_03154	19742-2_03146	629_00791	AAK_S6_00566	ALB65_02282	ALB69_02256	ALB79_02157	ARP23_03349	B15_02226	B1895_01038	B4140_03641
group_15999		hypothetical protein	96	96	1	144	11190				455	455	455	205_03553	B425_02010	CHCC26933_00624	CMW1_00432	DSM_03508	FUA2153_01843	FUA2154_01845	Fad_03500	FadWe_01077	H_03362	HK1_02586	K2_01780	KCP2_02015	LL3_03512	MT45_03299	NRRL_01380	RD7-7_03101	SRCM101266_00637	SRCM101267_03580	SRCM101294_02302	TA208_03454	XH7_03464	YP6_03436	10456_03308	11B91_01046	19742-1_01685	19742-2_01390	629_01886	AAK_S6_02643	ALB65_03325	ALB69_03290	ALB79_03215	ARP23_01942	B15_03278	B1895_03107	B4140_01470
remA		Extracellular matrix regulatory protein A	96	96	1	144	11900				269	269	269	205_01811	B425_02664	CHCC26933_01700	CMW1_02614	DSM_01777	FUA2153_00775	FUA2154_00779	Fad_01637	FadWe_02538	H_01500	HK1_00856	K2_00359	KCP2_00628	LL3_01683	MT45_01675	NRRL_00704	RD7-7_01508	SRCM101266_01803	SRCM101267_01752	SRCM101294_00451	TA208_01848	XH7_01855	YP6_01589	10456_03040	11B91_02566	19742-1_00295	19742-2_00295	629_03827	AAK_S6_02994	ALB65_01666	ALB69_01679	ALB79_01571	ARP23_04002	B15_01580	B1895_00317	B4140_02003
spoIIM		Stage II sporulation protein M	96	96	1	144	12576				644	644	644	205_02441	B425_00998	CHCC26933_02504	CMW1_02015	DSM_02403	FUA2153_02955	FUA2154_02737	Fad_02395	FadWe_01883	H_02290	HK1_01482	K2_02823	KCP2_02781	LL3_02492	MT45_02280	NRRL_02323	RD7-7_02125	SRCM101266_03364	SRCM101267_02421	SRCM101294_03318	TA208_02379	XH7_02387	YP6_02389	10456_00240	11B91_01918	19742-1_03121	19742-2_03113	629_00824	AAK_S6_00532	ALB65_02316	ALB69_02290	ALB79_02191	ARP23_03308	B15_02260	B1895_03810	B4140_03607
oppB		Oligopeptide transport system permease protein OppB	96	96	1	144	7798				935	935	935	205_01379	B425_03960	CHCC26933_03421	CMW1_03049	DSM_01346	FUA2153_00304	FUA2154_00355	Fad_01210	FadWe_02751	H_01002	HK1_00427	K2_00858	KCP2_01069	LL3_01205	MT45_01231	NRRL_00278	RD7-7_01101	SRCM101266_02232	SRCM101267_01277	SRCM101294_01175	TA208_02347	XH7_02355	YP6_01132	10456_02038	11B91_03052	19742-1_00732	19742-2_00732	629_03370	AAK_S6_01653	ALB65_01226	ALB69_01134	ALB79_01132	ARP23_04519	B15_01128	B1895_03207	B4140_02781
spmB		Spore maturation protein B	96	96	1	144	12536				536	536	536	205_02407	B425_01033	CHCC26933_02469	CMW1_02050	DSM_02369	FUA2153_02990	FUA2154_02702	Fad_02360	FadWe_01918	H_02255	HK1_01448	K2_02858	KCP2_02747	LL3_02457	MT45_02245	NRRL_02358	RD7-7_02090	SRCM101266_03329	SRCM101267_02386	SRCM101294_03353	TA208_01092	XH7_01099	YP6_02354	10456_00205	11B91_01953	19742-1_03155	19742-2_03147	629_00790	AAK_S6_00567	ALB65_02281	ALB69_02255	ALB79_02156	ARP23_03350	B15_02225	B1895_01037	B4140_03642
cdd		Cytidine deaminase	96	96	1	144	12840				410	410	410	205_02625	B425_00815	CHCC26933_02684	CMW1_01820	DSM_02585	FUA2153_02774	FUA2154_02920	Fad_02579	FadWe_01700	H_02472	HK1_01665	K2_02641	KCP2_02967	LL3_02672	MT45_02463	NRRL_02143	RD7-7_02305	SRCM101266_02617	SRCM101267_02604	SRCM101294_03136	TA208_02562	XH7_02570	YP6_02573	10456_00436	11B91_01719	19742-1_02513	19742-2_02505	629_01040	AAK_S6_00338	ALB65_02513	ALB69_02486	ALB79_02387	ARP23_03073	B15_02458	B1895_00519	B4140_03409
thiG		Thiazole synthase	96	96	1	144	7832				764	764	764	205_01405	B425_03987	CHCC26933_03447	CMW1_03023	DSM_01372	FUA2153_00330	FUA2154_00381	Fad_01237	FadWe_02724	H_01028	HK1_00453	K2_00832	KCP2_01042	LL3_01231	MT45_01257	NRRL_00304	RD7-7_01127	SRCM101266_02206	SRCM101267_01303	SRCM101294_01149	TA208_02321	XH7_02329	YP6_01158	10456_02012	11B91_03026	19742-1_00706	19742-2_00706	629_03396	AAK_S6_01627	ALB65_01252	ALB69_01160	ALB79_01158	ARP23_04490	B15_01154	B1895_03233	B4140_02807
group_16006		hypothetical protein	96	96	1	144	11866				245	245	245	205_01842	B425_02695	CHCC26933_01731	CMW1_02583	DSM_01808	FUA2153_00806	FUA2154_00810	Fad_01668	FadWe_02569	H_01531	HK1_00887	K2_00328	KCP2_00597	LL3_01714	MT45_01706	NRRL_00735	RD7-7_01539	SRCM101266_01772	SRCM101267_01783	SRCM101294_00420	TA208_01817	XH7_01824	YP6_01620	10456_03072	11B91_02533	19742-1_00263	19742-2_00263	629_03860	AAK_S6_03026	ALB65_01698	ALB69_01711	ALB79_01603	ARP23_03963	B15_01612	B1895_00351	B4140_01971
ahpC		Alkyl hydroperoxide reductase C	96	96	1	144	10028				563	563	563	205_04078	B425_01488	CHCC26933_00113	CMW1_00946	DSM_04029	FUA2153_01316	FUA2154_01319	Fad_04024	FadWe_00553	H_03885	HK1_03111	K2_01270	KCP2_01470	LL3_04035	MT45_03812	NRRL_01906	RD7-7_03615	SRCM101266_01564	SRCM101267_04103	SRCM101294_01849	TA208_03977	XH7_03987	YP6_03961	10456_02696	11B91_00536	19742-1_01151	19742-2_01924	629_02429	AAK_S6_02414	ALB65_03874	ALB69_03827	ALB79_03747	ARP23_01354	B15_03819	B1895_03679	B4140_00939
badR		putative HTH-type transcriptional regulator/GBAA_1941/BAS1801	96	96	1	144	11565				413	416	413	205_03750	B425_01814	CHCC26933_00435	CMW1_00630	DSM_03704	FUA2153_01645	FUA2154_01646	Fad_03697	FadWe_00879	H_03557	HK1_02783	K2_01588	KCP2_01811	LL3_03709	MT45_03493	NRRL_01577	RD7-7_03292	SRCM101266_01237	SRCM101267_03777	SRCM101294_02497	TA208_03649	XH7_03659	YP6_03628	10456_03666	11B91_00859	19742-1_01482	19742-2_01593	629_02090	AAK_S6_02062	ALB65_03536	ALB69_03503	ALB79_03415	ARP23_01715	B15_03478	B1895_01648	B4140_01267
ndk		Nucleoside diphosphate kinase	96	96	1	144	12480				446	446	446	205_02364	B425_01076	CHCC26933_02427	CMW1_02093	DSM_02326	FUA2153_03033	FUA2154_02659	Fad_02318	FadWe_01961	H_02212	HK1_01406	K2_02901	KCP2_02704	LL3_02415	MT45_02202	NRRL_02401	RD7-7_02047	SRCM101266_03286	SRCM101267_02343	SRCM101294_03396	TA208_01136	XH7_01143	YP6_02311	10456_00163	11B91_01996	19742-1_03197	19742-2_03189	629_00748	AAK_S6_00609	ALB65_02239	ALB69_02213	ALB79_02114	ARP23_03402	B15_02183	B1895_00994	B4140_03684
udk		Uridine kinase	96	96	1	144	13096				632	635	634	205_02738	B425_00635	CHCC26933_02767	CMW1_01737	DSM_02695	FUA2153_02692	FUA2154_03002	Fad_02759	FadWe_03990	H_02553	HK1_01775	K2_02562	KCP2_03379	LL3_02754	MT45_02542	NRRL_02061	RD7-7_02388	SRCM101266_02727	SRCM101267_02771	SRCM101294_03055	TA208_02643	XH7_02651	YP6_02720	10456_00538	11B91_01638	19742-1_02413	19742-2_02405	629_01124	AAK_S6_00236	ALB65_02605	ALB69_02569	ALB79_02478	ARP23_02973	B15_02552	B1895_00602	B4140_03325
ysdC_1		Putative aminopeptidase YsdC	96	96	1	144	7621				1040	1040	1040	205_01273	B425_03854	CHCC26933_03316	CMW1_03174	DSM_01240	FUA2153_00198	FUA2154_00249	Fad_01104	FadWe_02857	H_00896	HK1_00321	K2_00964	KCP2_01178	LL3_01098	MT45_01125	NRRL_00170	RD7-7_00995	SRCM101266_02337	SRCM101267_01172	SRCM101294_01281	TA208_00981	XH7_00988	YP6_01026	10456_02142	11B91_03156	19742-1_00837	19742-2_00837	629_03261	AAK_S6_01757	ALB65_01123	ALB69_01028	ALB79_01026	ARP23_00072	B15_01022	B1895_02016	B4140_02676
group_16012		hypothetical protein	96	96	1	144	12115				245	245	245	205_01665	B425_02521	CHCC26933_01560	CMW1_02769	DSM_01632	FUA2153_00632	FUA2154_00636	Fad_01494	FadWe_02395	H_01358	HK1_00711	K2_00513	KCP2_00773	LL3_01487	MT45_01520	NRRL_00560	RD7-7_01367	SRCM101266_01947	SRCM101267_01608	SRCM101294_00606	TA208_01991	XH7_01998	YP6_01434	10456_03845	11B91_02717	19742-1_00444	19742-2_00444	629_03662	AAK_S6_01317	ALB65_01513	ALB69_01525	ALB79_01420	ARP23_04203	B15_01428	B1895_00152	B4140_03060
mreC		Cell shape-determining protein MreC	96	96	1	144	13182				863	863	863	205_02805	B425_00568	CHCC26933_02834	CMW1_01670	DSM_02762	FUA2153_02625	FUA2154_03069	Fad_02826	FadWe_03923	H_02620	HK1_01842	K2_02495	KCP2_03311	LL3_02821	MT45_02609	NRRL_01992	RD7-7_02455	SRCM101266_02794	SRCM101267_02838	SRCM101294_02988	TA208_02710	XH7_02719	YP6_02787	10456_00605	11B91_01571	19742-1_02346	19742-2_02338	629_01194	AAK_S6_00169	ALB65_02672	ALB69_02636	ALB79_02545	ARP23_02897	B15_02619	B1895_00672	B4140_03258
rpmE2		50S ribosomal protein L31 type B	96	96	1	144	3151				248	248	248	205_03057	B425_03299	CHCC26933_03093	CMW1_01364	DSM_03013	FUA2153_02375	FUA2154_03876	Fad_03096	FadWe_04064	H_02870	HK1_02093	K2_02172	KCP2_03049	LL3_03071	MT45_02859	NRRL_03299	RD7-7_02716	SRCM101266_03043	SRCM101267_03088	SRCM101294_01013	TA208_02961	XH7_02970	YP6_03040	10456_01554	11B91_03406	19742-1_02086	19742-2_02078	629_01461	AAK_S6_00873	ALB65_02934	ALB69_02906	ALB79_02806	ARP23_02454	B15_02878	B1895_01429	B4140_02489
yceD_1		General stress protein 16U	96	96	1	144	14228				581	581	581	205_00307	B425_00211	CHCC26933_04042	CMW1_03921	DSM_00311	FUA2153_03351	FUA2154_03410	Fad_00277	FadWe_00223	H_00196	HK1_03535	K2_03421	KCP2_03688	LL3_00287	MT45_00301	NRRL_02884	RD7-7_00315	SRCM101266_03505	SRCM101267_00306	SRCM101294_03716	TA208_00282	XH7_00290	YP6_00309	10456_04011	11B91_03627	19742-1_02789	19742-2_02781	629_00320	AAK_S6_03988	ALB65_00384	ALB69_00305	ALB79_00313	ARP23_00882	B15_00314	B1895_02144	B4140_02125
group_16017		hypothetical protein	96	96	1	144	10315				245	245	245	205_03924	B425_01641	CHCC26933_00270	CMW1_00791	DSM_03875	FUA2153_01473	FUA2154_01474	Fad_03869	FadWe_00707	H_03730	HK1_02956	K2_01419	KCP2_01633	LL3_03881	MT45_03661	NRRL_01751	RD7-7_03464	SRCM101266_01410	SRCM101267_03949	SRCM101294_03644	TA208_03822	XH7_03832	YP6_03801	10456_02879	11B91_00686	19742-1_01307	19742-2_01768	629_02274	AAK_S6_02240	ALB65_03716	ALB69_03682	ALB79_03587	ARP23_01520	B15_03652	B1895_01139	B4140_01090
ecsA_1		ABC-type transporter ATP-binding protein EcsA	96	96	1	144	7597				743	743	743	205_01259	B425_03840	CHCC26933_03302	CMW1_03189	DSM_01226	FUA2153_00184	FUA2154_00235	Fad_01090	FadWe_02871	H_00882	HK1_00307	K2_00979	KCP2_01192	LL3_01084	MT45_01110	NRRL_00155	RD7-7_00981	SRCM101266_02351	SRCM101267_01158	SRCM101294_01296	TA208_00967	XH7_00974	YP6_01011	10456_02156	11B91_03169	19742-1_00851	19742-2_00851	629_03245	AAK_S6_01771	ALB65_01109	ALB69_01014	ALB79_01012	ARP23_00087	B15_01008	B1895_02411	B4140_02662
group_16019		hypothetical protein	96	96	1	144	11788				275	275	275	205_01903	B425_02756	CHCC26933_01792	CMW1_02522	DSM_01869	FUA2153_00867	FUA2154_00871	Fad_01729	FadWe_02630	H_01593	HK1_00948	K2_00267	KCP2_00534	LL3_01775	MT45_01767	NRRL_00796	RD7-7_01603	SRCM101266_01711	SRCM101267_01844	SRCM101294_00359	TA208_01755	XH7_01762	YP6_01682	10456_03133	11B91_02472	19742-1_00202	19742-2_00202	629_03925	AAK_S6_03087	ALB65_01759	ALB69_01772	ALB79_01664	ARP23_03894	B15_01673	B1895_00415	B4140_01909
group_16020		hypothetical protein	96	96	1	144	11988				239	239	239	205_01742	B425_02597	CHCC26933_01633	CMW1_02682	DSM_01709	FUA2153_00708	FUA2154_00712	Fad_01570	FadWe_02471	H_01434	HK1_00788	K2_00426	KCP2_00696	LL3_01616	MT45_01608	NRRL_00637	RD7-7_01441	SRCM101266_01870	SRCM101267_01685	SRCM101294_00519	TA208_01915	XH7_01922	YP6_01522	10456_03763	11B91_02636	19742-1_00362	19742-2_00362	629_03753	AAK_S6_01235	ALB65_01598	ALB69_01610	ALB79_01502	ARP23_04087	B15_01513	B1895_00246	B4140_00755
group_16021		hypothetical protein	96	96	1	144	12561				452	452	452	205_02430	B425_01010	CHCC26933_02492	CMW1_02027	DSM_02392	FUA2153_02967	FUA2154_02725	Fad_02383	FadWe_01895	H_02278	HK1_01471	K2_02835	KCP2_02770	LL3_02480	MT45_02268	NRRL_02335	RD7-7_02113	SRCM101266_03352	SRCM101267_02409	SRCM101294_03330	TA208_01069	XH7_01076	YP6_02377	10456_00228	11B91_01930	19742-1_03132	19742-2_03124	629_00813	AAK_S6_00544	ALB65_02304	ALB69_02278	ALB79_02179	ARP23_03323	B15_02248	B1895_01060	B4140_03619
mhqR_1		HTH-type transcriptional regulator MhqR	96	96	1	144	8238				461	464	461	205_01583	B425_02439	CHCC26933_01480	CMW1_02849	DSM_01550	FUA2153_00550	FUA2154_00555	Fad_01413	FadWe_02314	H_01277	HK1_00630	K2_00593	KCP2_00857	LL3_01406	MT45_01438	NRRL_00478	RD7-7_01287	SRCM101266_02029	SRCM101267_01526	SRCM101294_00686	TA208_02072	XH7_02080	YP6_01354	10456_01831	11B91_02802	19742-1_00527	19742-2_00527	629_03578	AAK_S6_01402	ALB65_01431	ALB69_01440	ALB79_01334	ARP23_04297	B15_01345	B1895_00069	B4140_02974
ydaD_3		General stress protein 39	96	96	1	144	7644				857	857	857	205_01290	B425_03870	CHCC26933_03332	CMW1_03158	DSM_01257	FUA2153_00214	FUA2154_00265	Fad_01120	FadWe_02841	H_00912	HK1_00338	K2_00948	KCP2_01160	LL3_01114	MT45_01141	NRRL_00186	RD7-7_01011	SRCM101266_02321	SRCM101267_01188	SRCM101294_01265	TA208_00997	XH7_01004	YP6_01042	10456_02126	11B91_03139	19742-1_00820	19742-2_00820	629_03280	AAK_S6_01740	ALB65_01139	ALB69_01045	ALB79_01043	ARP23_00051	B15_01039	B1895_02034	B4140_02693
murAA		UDP-N-acetylglucosamine 1-carboxyvinyltransferase 1	96	96	1	144	10536				1310	1319	1310	205_03782	B425_01783	CHCC26933_00404	CMW1_00662	DSM_03733	FUA2153_01614	FUA2154_01615	Fad_03728	FadWe_00848	H_03589	HK1_02814	K2_01558	KCP2_01780	LL3_03740	MT45_03523	NRRL_01608	RD7-7_03323	SRCM101266_01269	SRCM101267_03808	SRCM101294_02527	TA208_03681	XH7_03691	YP6_03659	10456_03696	11B91_00829	19742-1_01451	19742-2_01624	629_02120	AAK_S6_02092	ALB65_03566	ALB69_03533	ALB79_03446	ARP23_01683	B15_03508	B1895_01679	B4140_01237
menG		Demethylmenaquinone methyltransferase	96	96	1	144	12482				701	701	701	205_02366	B425_01074	CHCC26933_02429	CMW1_02091	DSM_02328	FUA2153_03031	FUA2154_02661	Fad_02320	FadWe_01959	H_02214	HK1_01408	K2_02899	KCP2_02706	LL3_02417	MT45_02204	NRRL_02399	RD7-7_02049	SRCM101266_03288	SRCM101267_02345	SRCM101294_03394	TA208_01134	XH7_01141	YP6_02313	10456_00165	11B91_01994	19742-1_03195	19742-2_03187	629_00750	AAK_S6_00607	ALB65_02241	ALB69_02215	ALB79_02116	ARP23_03400	B15_02185	B1895_00996	B4140_03682
nrgA		Ammonium transporter	96	96	1	144	11571				1211	1211	1211	205_03756	B425_01809	CHCC26933_00430	CMW1_00635	DSM_03709	FUA2153_01640	FUA2154_01641	Fad_03702	FadWe_00874	H_03563	HK1_02788	K2_01583	KCP2_01806	LL3_03714	MT45_03498	NRRL_01582	RD7-7_03297	SRCM101266_01242	SRCM101267_03782	SRCM101294_02502	TA208_03655	XH7_03665	YP6_03633	10456_03671	11B91_00854	19742-1_01477	19742-2_01598	629_02095	AAK_S6_02067	ALB65_03541	ALB69_03508	ALB79_03420	ARP23_01709	B15_03483	B1895_01654	B4140_01262
group_16027		hypothetical protein	96	96	1	144	14316				533	533	533	205_00258	B425_00160	CHCC26933_04086	CMW1_03968	DSM_00263	FUA2153_03304	FUA2154_03457	Fad_00226	FadWe_00172	H_00149	HK1_03492	K2_03466	KCP2_03738	LL3_00239	MT45_00254	NRRL_02931	RD7-7_00270	SRCM101266_03457	SRCM101267_00258	SRCM101294_03760	TA208_00235	XH7_00243	YP6_00264	10456_03970	11B91_03582	19742-1_02743	19742-2_02735	629_00272	AAK_S6_04029	ALB65_00343	ALB69_00263	ALB79_00268	ARP23_00935	B15_00269	B1895_03428	B4140_02080
group_16028		hypothetical protein	96	96	1	144	11981				779	779	779	205_01748	B425_02603	CHCC26933_01639	CMW1_02676	DSM_01715	FUA2153_00714	FUA2154_00718	Fad_01576	FadWe_02477	H_01440	HK1_00794	K2_00420	KCP2_00690	LL3_01622	MT45_01614	NRRL_00643	RD7-7_01447	SRCM101266_01864	SRCM101267_01691	SRCM101294_00513	TA208_01909	XH7_01916	YP6_01528	10456_03757	11B91_02629	19742-1_00356	19742-2_00356	629_03760	AAK_S6_01228	ALB65_01605	ALB69_01617	ALB79_01509	ARP23_04080	B15_01519	B1895_00253	B4140_00762
thrS		Threonine--tRNA ligase 1	96	96	1	144	13360				1931	1931	1931	205_02897	B425_03141	CHCC26933_02935	CMW1_01522	DSM_02854	FUA2153_02533	FUA2154_04034	Fad_02940	FadWe_04221	H_02712	HK1_01934	K2_02330	KCP2_03213	LL3_02913	MT45_02702	NRRL_03458	RD7-7_02556	SRCM101266_02886	SRCM101267_02930	SRCM101294_02843	TA208_02802	XH7_02811	YP6_02881	10456_00697	11B91_01479	19742-1_02253	19742-2_02245	629_01290	AAK_S6_00077	ALB65_02764	ALB69_02735	ALB79_02643	ARP23_02637	B15_02715	B1895_02489	B4140_01535
csbC_2		putative metabolite transport protein CsbC	96	96	1	144	10057				1388	1388	1388	205_04064	B425_01503	CHCC26933_00128	CMW1_00932	DSM_04015	FUA2153_01330	FUA2154_01333	Fad_04009	FadWe_00568	H_03871	HK1_03097	K2_01284	KCP2_01483	LL3_04021	MT45_03798	NRRL_01892	RD7-7_03601	SRCM101266_01550	SRCM101267_04089	SRCM101294_03509	TA208_03963	XH7_03973	YP6_03947	10456_02713	11B91_00551	19742-1_01166	19742-2_01909	629_02414	AAK_S6_02397	ALB65_03857	ALB69_03810	ALB79_03732	ARP23_01370	B15_03804	B1895_03196	B4140_00954
fabG_1		3-oxoacyl-[acyl-carrier-protein] reductase FabG	96	96	1	144	11875				740	740	740	205_01834	B425_02687	CHCC26933_01723	CMW1_02591	DSM_01800	FUA2153_00798	FUA2154_00802	Fad_01660	FadWe_02561	H_01523	HK1_00879	K2_00336	KCP2_00605	LL3_01706	MT45_01698	NRRL_00727	RD7-7_01531	SRCM101266_01780	SRCM101267_01775	SRCM101294_00428	TA208_01825	XH7_01832	YP6_01612	10456_03063	11B91_02543	19742-1_00272	19742-2_00272	629_03851	AAK_S6_03017	ALB65_01689	ALB69_01702	ALB79_01594	ARP23_03977	B15_01603	B1895_00341	B4140_01980
topA		DNA topoisomerase 1	96	96	1	144	11853				2075	2075	2075	205_01854	B425_02707	CHCC26933_01743	CMW1_02571	DSM_01820	FUA2153_00818	FUA2154_00822	Fad_01680	FadWe_02581	H_01543	HK1_00899	K2_00316	KCP2_00585	LL3_01726	MT45_01718	NRRL_00747	RD7-7_01551	SRCM101266_01760	SRCM101267_01795	SRCM101294_00408	TA208_01805	XH7_01812	YP6_01633	10456_03084	11B91_02521	19742-1_00251	19742-2_00251	629_03873	AAK_S6_03038	ALB65_01710	ALB69_01723	ALB79_01615	ARP23_03950	B15_01624	B1895_00363	B4140_01959
proS		Proline--tRNA ligase	96	96	1	144	11796				1694	1694	1694	205_01899	B425_02752	CHCC26933_01788	CMW1_02526	DSM_01865	FUA2153_00863	FUA2154_00867	Fad_01725	FadWe_02626	H_01589	HK1_00944	K2_00271	KCP2_00538	LL3_01771	MT45_01763	NRRL_00792	RD7-7_01597	SRCM101266_01715	SRCM101267_01840	SRCM101294_00363	TA208_01759	XH7_01766	YP6_01678	10456_03129	11B91_02476	19742-1_00206	19742-2_00206	629_03920	AAK_S6_03083	ALB65_01755	ALB69_01768	ALB79_01660	ARP23_03899	B15_01669	B1895_00411	B4140_01913
yqeH		putative protein YqeH	96	96	1	144	12887				1100	1100	1100	205_02663	B425_00778	CHCC26933_02722	CMW1_01782	DSM_02622	FUA2153_02735	FUA2154_02959	Fad_02616	FadWe_01663	H_02510	HK1_01702	K2_02603	KCP2_03006	LL3_02711	MT45_02501	NRRL_02104	RD7-7_02343	SRCM101266_02654	SRCM101267_02641	SRCM101294_03098	TA208_02600	XH7_02608	YP6_02611	10456_00473	11B91_01682	19742-1_02476	19742-2_02468	629_01079	AAK_S6_00301	ALB65_02550	ALB69_02523	ALB79_02424	ARP23_03026	B15_02495	B1895_00557	B4140_03372
fliQ		Flagellar biosynthetic protein FliQ	96	96	1	144	11822				269	269	269	205_01878	B425_02731	CHCC26933_01767	CMW1_02547	DSM_01844	FUA2153_00842	FUA2154_00846	Fad_01704	FadWe_02605	H_01568	HK1_00923	K2_00292	KCP2_00560	LL3_01750	MT45_01742	NRRL_00771	RD7-7_01575	SRCM101266_01736	SRCM101267_01819	SRCM101294_00384	TA208_01780	XH7_01787	YP6_01657	10456_03108	11B91_02497	19742-1_00227	19742-2_00227	629_03898	AAK_S6_03062	ALB65_01734	ALB69_01747	ALB79_01639	ARP23_03922	B15_01648	B1895_00389	B4140_01934
group_16038		hypothetical protein	96	96	1	144	13103				281	281	281	205_02743	B425_00630	CHCC26933_02772	CMW1_01732	DSM_02700	FUA2153_02687	FUA2154_03007	Fad_02764	FadWe_03985	H_02558	HK1_01780	K2_02557	KCP2_03374	LL3_02759	MT45_02547	NRRL_02056	RD7-7_02393	SRCM101266_02732	SRCM101267_02776	SRCM101294_03050	TA208_02648	XH7_02656	YP6_02725	10456_00543	11B91_01633	19742-1_02408	19742-2_02400	629_01129	AAK_S6_00231	ALB65_02610	ALB69_02574	ALB79_02483	ARP23_02965	B15_02557	B1895_00607	B4140_03320
rbgA		Ribosome biogenesis GTPase A	96	96	1	144	11861				848	848	848	205_01847	B425_02700	CHCC26933_01736	CMW1_02578	DSM_01813	FUA2153_00811	FUA2154_00815	Fad_01673	FadWe_02574	H_01536	HK1_00892	K2_00323	KCP2_00592	LL3_01719	MT45_01711	NRRL_00740	RD7-7_01544	SRCM101266_01767	SRCM101267_01788	SRCM101294_00415	TA208_01812	XH7_01819	YP6_01626	10456_03077	11B91_02528	19742-1_00258	19742-2_00258	629_03865	AAK_S6_03031	ALB65_01703	ALB69_01716	ALB79_01608	ARP23_03958	B15_01617	B1895_00356	B4140_01966
luxS		S-ribosylhomocysteine lyase	96	96	1	144	3154				473	473	473	205_03054	B425_03296	CHCC26933_03090	CMW1_01367	DSM_03010	FUA2153_02378	FUA2154_03879	Fad_03093	FadWe_04067	H_02867	HK1_02090	K2_02175	KCP2_03052	LL3_03068	MT45_02856	NRRL_03302	RD7-7_02713	SRCM101266_03040	SRCM101267_03085	SRCM101294_01016	TA208_02958	XH7_02967	YP6_03037	10456_01557	11B91_03403	19742-1_02089	19742-2_02081	629_01458	AAK_S6_00876	ALB65_02931	ALB69_02903	ALB79_02803	ARP23_02457	B15_02875	B1895_01426	B4140_02492
tig		Trigger factor	96	96	1	144	13210				1274	1274	1274	205_02827	B425_00546	CHCC26933_02856	CMW1_01593	DSM_02784	FUA2153_02603	FUA2154_03091	Fad_02848	FadWe_03901	H_02642	HK1_01864	K2_02473	KCP2_03287	LL3_02843	MT45_02631	NRRL_01969	RD7-7_02477	SRCM101266_02816	SRCM101267_02860	SRCM101294_02913	TA208_02732	XH7_02741	YP6_02809	10456_00627	11B91_01549	19742-1_02324	19742-2_02316	629_01217	AAK_S6_00147	ALB65_02694	ALB69_02658	ALB79_02567	ARP23_02809	B15_02641	B1895_00694	B4140_03236
opuAB		Glycine betaine transport system permease protein OpuAB	96	96	1	144	14213				848	848	848	205_00315	B425_00219	CHCC26933_04034	CMW1_03914	DSM_00319	FUA2153_03359	FUA2154_03402	Fad_00285	FadWe_00231	H_00204	HK1_03543	K2_03413	KCP2_03679	LL3_00295	MT45_00309	NRRL_02876	RD7-7_00323	SRCM101266_03513	SRCM101267_00314	SRCM101294_03708	TA208_00290	XH7_00298	YP6_00317	10456_04018	11B91_03634	19742-1_02796	19742-2_02788	629_00329	AAK_S6_03981	ALB65_00391	ALB69_00312	ALB79_00320	ARP23_00874	B15_00321	B1895_02151	B4140_02132
group_16043		hypothetical protein	96	96	1	144	12205				665	665	665	205_02168	B425_01271	CHCC26933_02236	CMW1_02279	DSM_02132	FUA2153_03225	FUA2154_02466	Fad_02122	FadWe_02156	H_01825	HK1_01212	K2_03090	KCP2_02509	LL3_02020	MT45_02008	NRRL_02594	RD7-7_01858	SRCM101266_03093	SRCM101267_02149	SRCM101294_00080	TA208_01522	XH7_01529	YP6_01921	10456_01685	11B91_02181	19742-1_03399	19742-2_03391	629_00535	AAK_S6_00830	ALB65_02015	ALB69_02028	ALB79_01905	ARP23_03608	B15_01924	B1895_02220	B4140_00562
aroA		Protein AroA(G)	96	96	1	144	3274				1076	1076	1076	205_02976	B425_03220	CHCC26933_03013	CMW1_01443	DSM_02933	FUA2153_02454	FUA2154_03955	Fad_03018	FadWe_04142	H_02791	HK1_02013	K2_02252	KCP2_03132	LL3_02992	MT45_02780	NRRL_03379	RD7-7_02634	SRCM101266_02964	SRCM101267_03009	SRCM101294_02765	TA208_02881	XH7_02890	YP6_02959	10456_00788	11B91_03322	19742-1_02166	19742-2_02158	629_01379	AAK_S6_01148	ALB65_02853	ALB69_02827	ALB79_02724	ARP23_02536	B15_02796	B1895_01344	B4140_01618
degS		Signal transduction histidine-protein kinase/phosphatase DegS	96	96	1	144	11375				1163	1163	1163	205_03656	B425_01908	CHCC26933_00525	CMW1_00535	DSM_03610	FUA2153_01741	FUA2154_01743	Fad_03603	FadWe_00974	H_03464	HK1_02688	K2_01680	KCP2_01908	LL3_03614	MT45_03401	NRRL_01482	RD7-7_03202	SRCM101266_00739	SRCM101267_03683	SRCM101294_02403	TA208_03556	XH7_03566	YP6_03537	10456_03571	11B91_00949	19742-1_01580	19742-2_01495	629_01985	AAK_S6_01967	ALB65_03439	ALB69_03402	ALB79_03319	ARP23_01823	B15_03386	B1895_01769	B4140_01369
menB		1,4-dihydroxy-2-naphthoyl-CoA synthase	96	96	1	144	3143				818	818	818	205_03063	B425_03305	CHCC26933_03099	CMW1_01358	DSM_03019	FUA2153_02369	FUA2154_03870	Fad_03102	FadWe_04058	H_02876	HK1_02099	K2_02166	KCP2_03043	LL3_03077	MT45_02865	NRRL_03293	RD7-7_02722	SRCM101266_03049	SRCM101267_03094	SRCM101294_01007	TA208_02967	XH7_02976	YP6_03046	10456_01544	11B91_03412	19742-1_02080	19742-2_02072	629_01467	AAK_S6_00863	ALB65_02944	ALB69_02916	ALB79_02812	ARP23_02446	B15_02885	B1895_01436	B4140_02483
thyA2		Thymidylate synthase 2	96	96	1	144	12353				794	794	794	205_02270	B425_01170	CHCC26933_02335	CMW1_02184	DSM_02233	FUA2153_03126	FUA2154_02566	Fad_02224	FadWe_02055	H_01925	HK1_01313	K2_02993	KCP2_02611	LL3_02120	MT45_02109	NRRL_02494	RD7-7_01956	SRCM101266_03193	SRCM101267_02250	SRCM101294_03488	TA208_01423	XH7_01430	YP6_02021	10456_00071	11B91_02090	19742-1_03291	19742-2_03283	629_00650	AAK_S6_00701	ALB65_02147	ALB69_02121	ALB79_02018	ARP23_03503	B15_02033	B1895_00898	B4140_03833
ybeY		Endoribonuclease YbeY	96	96	1	144	12842				473	473	473	205_02627	B425_00813	CHCC26933_02686	CMW1_01818	DSM_02587	FUA2153_02772	FUA2154_02922	Fad_02581	FadWe_01698	H_02474	HK1_01667	K2_02639	KCP2_02969	LL3_02674	MT45_02465	NRRL_02141	RD7-7_02307	SRCM101266_02619	SRCM101267_02606	SRCM101294_03134	TA208_02564	XH7_02572	YP6_02575	10456_00438	11B91_01717	19742-1_02511	19742-2_02503	629_01042	AAK_S6_00336	ALB65_02515	ALB69_02488	ALB79_02389	ARP23_03071	B15_02460	B1895_00521	B4140_03407
group_16049		hypothetical protein	96	96	1	144	12452				872	872	872	205_02341	B425_01099	CHCC26933_02404	CMW1_02116	DSM_02303	FUA2153_03056	FUA2154_02636	Fad_02295	FadWe_01984	H_02189	HK1_01383	K2_02924	KCP2_02681	LL3_02392	MT45_02179	NRRL_02424	RD7-7_02024	SRCM101266_03263	SRCM101267_02320	SRCM101294_03419	TA208_01159	XH7_01166	YP6_02288	10456_00140	11B91_02019	19742-1_03221	19742-2_03213	629_00725	AAK_S6_00632	ALB65_02216	ALB69_02190	ALB79_02089	ARP23_03428	B15_02160	B1895_00971	B4140_03707
group_16050		hypothetical protein	96	96	1	144	12463				539	539	539	205_02349	B425_01091	CHCC26933_02412	CMW1_02108	DSM_02311	FUA2153_03048	FUA2154_02644	Fad_02303	FadWe_01976	H_02197	HK1_01391	K2_02916	KCP2_02689	LL3_02400	MT45_02187	NRRL_02416	RD7-7_02032	SRCM101266_03271	SRCM101267_02328	SRCM101294_03411	TA208_01151	XH7_01158	YP6_02296	10456_00148	11B91_02011	19742-1_03212	19742-2_03204	629_00733	AAK_S6_00624	ALB65_02224	ALB69_02198	ALB79_02097	ARP23_03420	B15_02168	B1895_00979	B4140_03699
ytzE		putative HTH-type transcriptional regulator YtzE	96	96	1	144	3244				221	221	221	205_03002	B425_03245	CHCC26933_03038	CMW1_01418	DSM_02959	FUA2153_02429	FUA2154_03930	Fad_03043	FadWe_04117	H_02816	HK1_02039	K2_02227	KCP2_03105	LL3_03017	MT45_02805	NRRL_03354	RD7-7_02659	SRCM101266_02989	SRCM101267_03034	SRCM101294_02740	TA208_02906	XH7_02915	YP6_02984	10456_00813	11B91_03347	19742-1_02141	19742-2_02133	629_01405	AAK_S6_01123	ALB65_02878	ALB69_02852	ALB79_02749	ARP23_02511	B15_02821	B1895_01370	B4140_01645
cheW		Chemotaxis protein CheW	96	96	1	144	11812				473	473	473	205_01886	B425_02739	CHCC26933_01775	CMW1_02539	DSM_01852	FUA2153_00850	FUA2154_00854	Fad_01712	FadWe_02613	H_01576	HK1_00931	K2_00284	KCP2_00552	LL3_01758	MT45_01750	NRRL_00779	RD7-7_01583	SRCM101266_01728	SRCM101267_01827	SRCM101294_00376	TA208_01772	XH7_01779	YP6_01665	10456_03116	11B91_02489	19742-1_00219	19742-2_00219	629_03906	AAK_S6_03070	ALB65_01742	ALB69_01755	ALB79_01647	ARP23_03912	B15_01656	B1895_00397	B4140_01926
group_16053		hypothetical protein	96	96	1	144	12356				434	434	434	205_02273	B425_01167	CHCC26933_02338	CMW1_02181	DSM_02236	FUA2153_03123	FUA2154_02569	Fad_02227	FadWe_02052	H_01928	HK1_01316	K2_02990	KCP2_02614	LL3_02123	MT45_02112	NRRL_02491	RD7-7_01959	SRCM101266_03196	SRCM101267_02253	SRCM101294_03485	TA208_01420	XH7_01427	YP6_02024	10456_00074	11B91_02087	19742-1_03288	19742-2_03280	629_00654	AAK_S6_00698	ALB65_02150	ALB69_02124	ALB79_02021	ARP23_03500	B15_02036	B1895_00901	B4140_03830
yycJ		Putative metallo-hydrolase YycJ	96	96	1	144	13591				794	794	794	205_04137	B425_04053	CHCC26933_00073	CMW1_00981	DSM_04082	FUA2153_04028	FUA2154_04059	Fad_04063	FadWe_00273	H_03925	HK1_03164	K2_01231	KCP2_00034	LL3_04088	MT45_03852	NRRL_03558	RD7-7_03653	SRCM101266_00966	SRCM101267_04155	SRCM101294_01892	TA208_04017	XH7_04027	YP6_04003	10456_02661	11B91_00500	19742-1_01112	19742-2_01963	629_02464	AAK_S6_02449	ALB65_03909	ALB69_03864	ALB79_03785	ARP23_01307	B15_03858	B1895_02772	B4140_00901
group_16055		hypothetical protein	96	96	1	144	3370				686	686	686	205_02932	B425_03176	CHCC26933_02970	CMW1_01487	DSM_02889	FUA2153_02498	FUA2154_03999	Fad_02975	FadWe_04186	H_02747	HK1_01969	K2_02295	KCP2_03177	LL3_02948	MT45_02737	NRRL_03423	RD7-7_02591	SRCM101266_02921	SRCM101267_02965	SRCM101294_02808	TA208_02837	XH7_02846	YP6_02916	10456_00736	11B91_01443	19742-1_02216	19742-2_02208	629_01330	AAK_S6_00038	ALB65_02803	ALB69_02775	ALB79_02679	ARP23_02596	B15_02751	B1895_03280	B4140_01571
pomA_1		Chemotaxis protein PomA	96	96	1	144	8280				812	824	818	205_01614	B425_02470	CHCC26933_01512	CMW1_02818	DSM_01581	FUA2153_00581	FUA2154_00586	Fad_01444	FadWe_02345	H_01308	HK1_00661	K2_00562	KCP2_00824	LL3_01437	MT45_01470	NRRL_00509	RD7-7_01318	SRCM101266_01998	SRCM101267_01557	SRCM101294_00655	TA208_02041	XH7_02049	YP6_01385	10456_03899	11B91_02772	19742-1_00497	19742-2_00497	629_03608	AAK_S6_01371	ALB65_01461	ALB69_01470	ALB79_01364	ARP23_04263	B15_01375	B1895_00102	B4140_03004
fabHA		3-oxoacyl-[acyl-carrier-protein] synthase 3 protein 1	96	96	1	144	7781				938	938	938	205_01368	B425_03949	CHCC26933_03410	CMW1_03060	DSM_01335	FUA2153_00293	FUA2154_00344	Fad_01199	FadWe_02762	H_00991	HK1_00416	K2_00869	KCP2_01080	LL3_01194	MT45_01220	NRRL_00267	RD7-7_01090	SRCM101266_02243	SRCM101267_01266	SRCM101294_01186	TA208_02358	XH7_02366	YP6_01121	10456_02050	11B91_03064	19742-1_00743	19742-2_00743	629_03358	AAK_S6_01664	ALB65_01215	ALB69_01123	ALB79_01121	ARP23_04534	B15_01117	B1895_02112	B4140_02771
hepT		Heptaprenyl diphosphate synthase component 2	96	96	1	144	12481				1049	1049	1049	205_02365	B425_01075	CHCC26933_02428	CMW1_02092	DSM_02327	FUA2153_03032	FUA2154_02660	Fad_02319	FadWe_01960	H_02213	HK1_01407	K2_02900	KCP2_02705	LL3_02416	MT45_02203	NRRL_02400	RD7-7_02048	SRCM101266_03287	SRCM101267_02344	SRCM101294_03395	TA208_01135	XH7_01142	YP6_02312	10456_00164	11B91_01995	19742-1_03196	19742-2_03188	629_00749	AAK_S6_00608	ALB65_02240	ALB69_02214	ALB79_02115	ARP23_03401	B15_02184	B1895_00995	B4140_03683
gerPA		putative spore germination protein GerPA	96	96	1	144	7686				221	221	221	205_01320	B425_03900	CHCC26933_03362	CMW1_03109	DSM_01287	FUA2153_00244	FUA2154_00295	Fad_01150	FadWe_02811	H_00942	HK1_00368	K2_00918	KCP2_01130	LL3_01144	MT45_01171	NRRL_00216	RD7-7_01042	SRCM101266_02291	SRCM101267_01218	SRCM101294_01235	TA208_01027	XH7_01034	YP6_01072	10456_02095	11B91_03108	19742-1_00790	19742-2_00790	629_03312	AAK_S6_01709	ALB65_01169	ALB69_01077	ALB79_01075	ARP23_00015	B15_01071	B1895_02067	B4140_02724
ykuJ		putative protein YkuJ	96	96	1	144	12127				239	239	239	205_01655	B425_02511	CHCC26933_01550	CMW1_02779	DSM_01622	FUA2153_00622	FUA2154_00626	Fad_01484	FadWe_02385	H_01348	HK1_00701	K2_00523	KCP2_00783	LL3_01477	MT45_01510	NRRL_00550	RD7-7_01357	SRCM101266_01957	SRCM101267_01598	SRCM101294_00616	TA208_02001	XH7_02008	YP6_01424	10456_03855	11B91_02727	19742-1_00454	19742-2_00454	629_03652	AAK_S6_01327	ALB65_01503	ALB69_01515	ALB79_01410	ARP23_04213	B15_01418	B1895_00142	B4140_03050
flaB3		Flagellar filament 30.7 kDa core protein	96	96	1	144	11361				917	917	917	205_03645	B425_01918	CHCC26933_00535	CMW1_00525	DSM_03600	FUA2153_01751	FUA2154_01753	Fad_03593	FadWe_00984	H_03454	HK1_02678	K2_01690	KCP2_01918	LL3_03604	MT45_03390	NRRL_01472	RD7-7_03192	SRCM101266_00729	SRCM101267_03673	SRCM101294_02393	TA208_03546	XH7_03556	YP6_03527	10456_03561	11B91_00959	19742-1_01590	19742-2_01485	629_01975	AAK_S6_01957	ALB65_03429	ALB69_03392	ALB79_03309	ARP23_01833	B15_03376	B1895_01759	B4140_01379
murE		UDP-N-acetylmuramoyl-L-alanyl-D-glutamate--2,6-diaminopimelate ligase	96	96	1	144	11961				1472	1472	1472	205_01763	B425_02617	CHCC26933_01653	CMW1_02662	DSM_01729	FUA2153_00728	FUA2154_00732	Fad_01590	FadWe_02491	H_01454	HK1_00808	K2_00406	KCP2_00676	LL3_01636	MT45_01628	NRRL_00657	RD7-7_01461	SRCM101266_01850	SRCM101267_01705	SRCM101294_00498	TA208_01895	XH7_01902	YP6_01542	10456_02993	11B91_02615	19742-1_00342	19742-2_00342	629_03777	AAK_S6_00937	ALB65_01619	ALB69_01632	ALB79_01523	ARP23_04061	B15_01533	B1895_00268	B4140_00776
yvyD		Ribosome hibernation promotion factor	96	96	1	144	11349				563	566	565	205_03636	B425_01927	CHCC26933_00544	CMW1_00516	DSM_03591	FUA2153_01760	FUA2154_01762	Fad_03584	FadWe_00993	H_03445	HK1_02669	K2_01699	KCP2_01928	LL3_03595	MT45_03381	NRRL_01463	RD7-7_03183	SRCM101266_00720	SRCM101267_03664	SRCM101294_02384	TA208_03537	XH7_03547	YP6_03518	10456_03552	11B91_00968	19742-1_01599	19742-2_01476	629_01966	AAK_S6_01948	ALB65_03420	ALB69_03383	ALB79_03300	ARP23_01842	B15_03367	B1895_01749	B4140_01388
fapR		Transcription factor FapR	96	96	1	144	11878				566	566	566	205_01831	B425_02684	CHCC26933_01720	CMW1_02594	DSM_01797	FUA2153_00795	FUA2154_00799	Fad_01657	FadWe_02558	H_01520	HK1_00876	K2_00339	KCP2_00608	LL3_01703	MT45_01695	NRRL_00724	RD7-7_01528	SRCM101266_01783	SRCM101267_01772	SRCM101294_00431	TA208_01828	XH7_01835	YP6_01609	10456_03060	11B91_02546	19742-1_00275	19742-2_00275	629_03848	AAK_S6_03014	ALB65_01686	ALB69_01699	ALB79_01591	ARP23_03980	B15_01600	B1895_00338	B4140_01983
cheD		Chemoreceptor glutamine deamidase CheD	96	96	1	144	11810				500	500	500	205_01888	B425_02741	CHCC26933_01777	CMW1_02537	DSM_01854	FUA2153_00852	FUA2154_00856	Fad_01714	FadWe_02615	H_01578	HK1_00933	K2_00282	KCP2_00550	LL3_01760	MT45_01752	NRRL_00781	RD7-7_01585	SRCM101266_01726	SRCM101267_01829	SRCM101294_00374	TA208_01770	XH7_01777	YP6_01667	10456_03118	11B91_02487	19742-1_00217	19742-2_00217	629_03908	AAK_S6_03072	ALB65_01744	ALB69_01757	ALB79_01649	ARP23_03910	B15_01658	B1895_00399	B4140_01924
group_16066		hypothetical protein	96	96	1	144	10429				224	224	224	205_03855	B425_01711	CHCC26933_00333	CMW1_00734	DSM_03806	FUA2153_01542	FUA2154_01543	Fad_03800	FadWe_00776	H_03661	HK1_02887	K2_01486	KCP2_01704	LL3_03812	MT45_03595	NRRL_01682	RD7-7_03393	SRCM101266_01341	SRCM101267_03880	SRCM101294_02599	TA208_03753	XH7_03763	YP6_03732	10456_02948	11B91_00751	19742-1_01377	19742-2_01698	629_02204	AAK_S6_02170	ALB65_03644	ALB69_03611	ALB79_03524	ARP23_01590	B15_03589	B1895_01078	B4140_01156
group_16067		hypothetical protein	96	96	1	144	11777				257	257	257	205_01914	B425_02767	CHCC26933_01803	CMW1_02511	DSM_01880	FUA2153_00878	FUA2154_00882	Fad_01740	FadWe_02641	H_01604	HK1_00959	K2_00256	KCP2_00523	LL3_01786	MT45_01778	NRRL_00807	RD7-7_01614	SRCM101266_01700	SRCM101267_01855	SRCM101294_00348	TA208_01744	XH7_01751	YP6_01693	10456_03144	11B91_02461	19742-1_00191	19742-2_00191	629_03936	AAK_S6_03098	ALB65_01770	ALB69_01783	ALB79_01675	ARP23_03883	B15_01684	B1895_03124	B4140_01898
bmrA		Multidrug resistance ABC transporter ATP-binding/permease protein BmrA	96	96	1	144	11287				1769	1769	1769	205_03594	B425_01968	CHCC26933_00586	CMW1_00474	DSM_03549	FUA2153_01802	FUA2154_01804	Fad_03542	FadWe_01035	H_03403	HK1_02627	K2_01741	KCP2_01972	LL3_03553	MT45_03339	NRRL_01421	RD7-7_03141	SRCM101266_00678	SRCM101267_03621	SRCM101294_02343	TA208_03495	XH7_03505	YP6_03477	10456_03262	11B91_01008	19742-1_01642	19742-2_01433	629_01925	AAK_S6_02597	ALB65_03371	ALB69_03335	ALB79_03252	ARP23_01893	B15_03318	B1895_02849	B4140_01433
ymdB		2',3'-cyclic-nucleotide 2'-phosphodiesterase	96	96	1	144	11747				794	794	794	205_01939	B425_01417	CHCC26933_01828	CMW1_02485	DSM_01905	FUA2153_01085	FUA2154_01089	Fad_01917	FadWe_03704	H_01629	HK1_00984	K2_00231	KCP2_00497	LL3_01811	MT45_01803	NRRL_00833	RD7-7_01640	SRCM101266_01675	SRCM101267_01880	SRCM101294_00323	TA208_01719	XH7_01726	YP6_01718	10456_03169	11B91_02436	19742-1_00166	19742-2_00166	629_03962	AAK_S6_03123	ALB65_01795	ALB69_01808	ALB79_01700	ARP23_03855	B15_01709	B1895_03152	B4140_01873
rapA_1		Response regulator aspartate phosphatase A	96	96	1	144	8106				1130	1136	1130	205_01492	B425_03066	CHCC26933_01014	CMW1_02942	DSM_01458	FUA2153_00457	FUA2154_00463	Fad_01320	FadWe_02221	H_01185	HK1_00539	K2_00687	KCP2_00951	LL3_01314	MT45_01344	NRRL_00386	RD7-7_01195	SRCM101266_02120	SRCM101267_01435	SRCM101294_01069	TA208_02165	XH7_02173	YP6_01261	10456_01926	11B91_02894	19742-1_00618	19742-2_00618	629_03480	AAK_S6_01497	ALB65_01336	ALB69_01347	ALB79_01240	ARP23_04398	B15_01251	B1895_03623	B4140_02902
zur		Zinc-specific metallo-regulatory protein	96	96	1	144	12814				410	410	410	205_02605	B425_00835	CHCC26933_02664	CMW1_01840	DSM_02565	FUA2153_02794	FUA2154_02900	Fad_02559	FadWe_01720	H_02452	HK1_01645	K2_02661	KCP2_02946	LL3_02652	MT45_02443	NRRL_02163	RD7-7_02285	SRCM101266_03746	SRCM101267_02584	SRCM101294_03156	TA208_02542	XH7_02550	YP6_02552	10456_00416	11B91_01739	19742-1_02533	19742-2_02525	629_01019	AAK_S6_00358	ALB65_02493	ALB69_02466	ALB79_02367	ARP23_03094	B15_02438	B1895_00497	B4140_03429
group_16072		hypothetical protein	96	96	1	144	13105				266	266	266	205_02745	B425_00628	CHCC26933_02774	CMW1_01730	DSM_02702	FUA2153_02685	FUA2154_03009	Fad_02766	FadWe_03983	H_02560	HK1_01782	K2_02555	KCP2_03372	LL3_02761	MT45_02549	NRRL_02054	RD7-7_02395	SRCM101266_02734	SRCM101267_02778	SRCM101294_03048	TA208_02650	XH7_02658	YP6_02727	10456_00545	11B91_01631	19742-1_02406	19742-2_02398	629_01131	AAK_S6_00229	ALB65_02612	ALB69_02576	ALB79_02485	ARP23_02963	B15_02559	B1895_00609	B4140_03318
accA		Acetyl-coenzyme A carboxylase carboxyl transferase subunit alpha	96	96	1	144	3382				977	977	977	205_02922	B425_03166	CHCC26933_02960	CMW1_01497	DSM_02879	FUA2153_02508	FUA2154_04009	Fad_02965	FadWe_04196	H_02737	HK1_01959	K2_02305	KCP2_03187	LL3_02938	MT45_02727	NRRL_03433	RD7-7_02581	SRCM101266_02911	SRCM101267_02955	SRCM101294_02818	TA208_02827	XH7_02836	YP6_02906	10456_00726	11B91_01453	19742-1_02226	19742-2_02218	629_01319	AAK_S6_00048	ALB65_02793	ALB69_02765	ALB79_02669	ARP23_02609	B15_02741	B1895_03268	B4140_01561
accD5		Methylmalonyl-CoA carboxyltransferase 12S subunit	96	96	1	144	5913				1529	1529	1529	205_02055	B425_00449	CHCC26933_02187	CMW1_02346	DSM_02069	FUA2153_01277	FUA2154_01281	Fad_02075	FadWe_00080	H_01774	HK1_01100	K2_00032	KCP2_04063	LL3_01957	MT45_01948	NRRL_00985	RD7-7_01806	SRCM101266_00244	SRCM101267_02086	SRCM101294_00187	TA208_01573	XH7_01580	YP6_01858	10456_01402	11B91_02286	19742-1_00011	19742-2_00011	629_00473	AAK_S6_04109	ALB65_01963	ALB69_01975	ALB79_01853	ARP23_03674	B15_01873	B1895_02323	B4140_01714
sepF		Cell division protein SepF	96	96	1	144	11937				458	458	458	205_01781	B425_02635	CHCC26933_01671	CMW1_02644	DSM_01747	FUA2153_00746	FUA2154_00750	Fad_01608	FadWe_02509	H_01472	HK1_00826	K2_00388	KCP2_00657	LL3_01654	MT45_01646	NRRL_00675	RD7-7_01479	SRCM101266_01832	SRCM101267_01723	SRCM101294_00480	TA208_01877	XH7_01884	YP6_01560	10456_03011	11B91_02597	19742-1_00324	19742-2_00324	629_03796	AAK_S6_00955	ALB65_01637	ALB69_01650	ALB79_01542	ARP23_04042	B15_01551	B1895_00287	B4140_00794
ylbP		putative N-acetyltransferase YlbP	96	96	1	144	11974				482	482	482	205_01754	B425_02609	CHCC26933_01645	CMW1_02670	DSM_01721	FUA2153_00720	FUA2154_00724	Fad_01582	FadWe_02483	H_01446	HK1_00800	K2_00414	KCP2_00684	LL3_01628	MT45_01620	NRRL_00649	RD7-7_01453	SRCM101266_01858	SRCM101267_01697	SRCM101294_00506	TA208_01903	XH7_01910	YP6_01534	10456_02985	11B91_02623	19742-1_00350	19742-2_00350	629_03766	AAK_S6_00929	ALB65_01611	ALB69_01624	ALB79_01515	ARP23_04071	B15_01525	B1895_00259	B4140_00768
ydcC		Sporulation protein YdcC	96	96	1	144	13934				1007	1010	1007	205_00484	B425_03456	CHCC26933_01116	CMW1_03755	DSM_00487	FUA2153_03526	FUA2154_03234	Fad_00454	FadWe_03482	H_00369	HK1_03711	K2_03247	KCP2_03933	LL3_00463	MT45_00475	NRRL_02709	RD7-7_00480	SRCM101266_00025	SRCM101267_00482	SRCM101294_01501	TA208_00454	XH7_00462	YP6_00477	10456_00951	11B91_03813	19742-1_02966	19742-2_02959	629_02719	AAK_S6_03804	ALB65_00562	ALB69_00483	ALB79_00491	ARP23_00688	B15_00498	B1895_03036	B4140_02307
bacB		H2HPP isomerase	96	96	1	144	10389				710	710	710	205_03877	B425_01688	CHCC26933_00313	CMW1_00746	DSM_03828	FUA2153_01520	FUA2154_01521	Fad_03822	FadWe_00754	H_03683	HK1_02909	K2_01466	KCP2_01682	LL3_03834	MT45_03615	NRRL_01704	RD7-7_03413	SRCM101266_01363	SRCM101267_03902	SRCM101294_02620	TA208_03775	XH7_03785	YP6_03753	10456_02928	11B91_00731	19742-1_01357	19742-2_01718	629_02224	AAK_S6_02190	ALB65_03665	ALB69_03631	ALB79_03544	ARP23_01571	B15_03609	B1895_01093	B4140_01136
group_16079		queuosine precursor transporter	96	96	1	144	12375				680	680	680	205_02286	B425_01154	CHCC26933_02351	CMW1_02169	DSM_02249	FUA2153_03110	FUA2154_02582	Fad_02240	FadWe_02039	H_01941	HK1_01329	K2_02977	KCP2_02627	LL3_02136	MT45_02125	NRRL_02479	RD7-7_01971	SRCM101266_03209	SRCM101267_02266	SRCM101294_03472	TA208_01407	XH7_01414	YP6_02036	10456_00086	11B91_02075	19742-1_03276	19742-2_03268	629_00666	AAK_S6_00686	ALB65_02162	ALB69_02136	ALB79_02033	ARP23_03488	B15_02048	B1895_00913	B4140_03818
srlR		Glucitol operon repressor	96	96	1	144	10059				755	755	755	205_04062	B425_01505	CHCC26933_00130	CMW1_00930	DSM_04013	FUA2153_01332	FUA2154_01335	Fad_04007	FadWe_00570	H_03869	HK1_03095	K2_01286	KCP2_01485	LL3_04019	MT45_03796	NRRL_01890	RD7-7_03599	SRCM101266_01548	SRCM101267_04087	SRCM101294_03511	TA208_03961	XH7_03971	YP6_03945	10456_02715	11B91_00553	19742-1_01168	19742-2_01907	629_02412	AAK_S6_02395	ALB65_03855	ALB69_03808	ALB79_03730	ARP23_01373	B15_03802	B1895_03194	B4140_00956
norR_2		Anaerobic nitric oxide reductase transcription regulator NorR	96	96	1	144	12683				2069	2069	2069	205_02501	B425_00940	CHCC26933_02562	CMW1_01942	DSM_02462	FUA2153_02897	FUA2154_02795	Fad_02454	FadWe_01825	H_02348	HK1_01541	K2_02763	KCP2_02840	LL3_02550	MT45_02340	NRRL_02266	RD7-7_02183	SRCM101266_03850	SRCM101267_02480	SRCM101294_03258	TA208_02438	XH7_02446	YP6_02448	10456_00314	11B91_01842	19742-1_02635	19742-2_02627	629_00911	AAK_S6_00460	ALB65_02391	ALB69_02364	ALB79_02266	ARP23_03215	B15_02336	B1895_01301	B4140_03530
group_16082		hypothetical protein	96	96	1	144	7612				572	572	572	205_01269	B425_03850	CHCC26933_03312	CMW1_03179	DSM_01236	FUA2153_00194	FUA2154_00245	Fad_01100	FadWe_02861	H_00892	HK1_00317	K2_00969	KCP2_01182	LL3_01094	MT45_01120	NRRL_00166	RD7-7_00991	SRCM101266_02341	SRCM101267_01168	SRCM101294_01286	TA208_00977	XH7_00984	YP6_01021	10456_02146	11B91_03159	19742-1_00841	19742-2_00841	629_03257	AAK_S6_01761	ALB65_01119	ALB69_01024	ALB79_01022	ARP23_00076	B15_01018	B1895_02421	B4140_02672
group_16083		hypothetical protein	96	96	1	144	7590				179	179	179	205_01255	B425_03836	CHCC26933_03298	CMW1_03193	DSM_01222	FUA2153_00180	FUA2154_00231	Fad_01086	FadWe_02875	H_00878	HK1_00303	K2_00983	KCP2_01197	LL3_01080	MT45_01106	NRRL_00151	RD7-7_00977	SRCM101266_02355	SRCM101267_01154	SRCM101294_01300	TA208_00963	XH7_00970	YP6_01007	10456_02160	11B91_03173	19742-1_00855	19742-2_00855	629_03240	AAK_S6_01775	ALB65_01105	ALB69_01010	ALB79_01008	ARP23_00091	B15_01004	B1895_02406	B4140_02658
tal		Transaldolase	96	96	1	144	10496				638	638	638	205_03817	B425_01748	CHCC26933_00369	CMW1_00697	DSM_03768	FUA2153_01579	FUA2154_01580	Fad_03763	FadWe_00813	H_03624	HK1_02849	K2_01523	KCP2_01743	LL3_03775	MT45_03558	NRRL_01644	RD7-7_03357	SRCM101266_01304	SRCM101267_03843	SRCM101294_02562	TA208_03716	XH7_03726	YP6_03694	10456_03731	11B91_00794	19742-1_01417	19742-2_01658	629_02156	AAK_S6_02127	ALB65_03601	ALB69_03568	ALB79_03481	ARP23_01645	B15_03543	B1895_01714	B4140_01202
czrA		HTH-type transcriptional repressor CzrA	96	96	1	144	12204				332	332	332	205_02167	B425_01272	CHCC26933_02235	CMW1_02280	DSM_02131	FUA2153_03226	FUA2154_02465	Fad_02121	FadWe_02157	H_01824	HK1_01211	K2_03091	KCP2_02508	LL3_02019	MT45_02007	NRRL_02595	RD7-7_01857	SRCM101266_03092	SRCM101267_02148	SRCM101294_00081	TA208_01523	XH7_01530	YP6_01920	10456_01684	11B91_02182	19742-1_03400	19742-2_03392	629_00534	AAK_S6_00831	ALB65_02014	ALB69_02027	ALB79_01904	ARP23_03609	B15_01923	B1895_02219	B4140_00561
leuS		Leucine--tRNA ligase	96	96	1	144	3225				2414	2414	2414	205_03015	B425_03257	CHCC26933_03051	CMW1_01405	DSM_02972	FUA2153_02416	FUA2154_03917	Fad_03055	FadWe_04105	H_02829	HK1_02052	K2_02214	KCP2_03092	LL3_03030	MT45_02818	NRRL_03341	RD7-7_02674	SRCM101266_03002	SRCM101267_03047	SRCM101294_02727	TA208_02919	XH7_02928	YP6_02998	10456_01595	11B91_03360	19742-1_02128	19742-2_02120	629_01418	AAK_S6_00915	ALB65_02893	ALB69_02865	ALB79_02762	ARP23_02499	B15_02834	B1895_01384	B4140_01658
group_16087		hypothetical protein	96	96	1	144	12179				185	185	185	205_01624	B425_02480	CHCC26933_01521	CMW1_02809	DSM_01591	FUA2153_00591	FUA2154_00596	Fad_01454	FadWe_02355	H_01318	HK1_00671	K2_00553	KCP2_00814	LL3_01447	MT45_01479	NRRL_00519	RD7-7_01327	SRCM101266_01988	SRCM101267_01567	SRCM101294_00646	TA208_02031	XH7_02039	YP6_01394	10456_03885	11B91_02757	19742-1_00484	19742-2_00484	629_03622	AAK_S6_01357	ALB65_01473	ALB69_01483	ALB79_01380	ARP23_04250	B15_01388	B1895_00111	B4140_03020
group_16088		hypothetical protein	96	96	1	144	12785				314	314	314	205_02580	B425_00861	CHCC26933_02639	CMW1_01865	DSM_02540	FUA2153_02819	FUA2154_02875	Fad_02533	FadWe_01746	H_02426	HK1_01620	K2_02686	KCP2_02921	LL3_02627	MT45_02418	NRRL_02188	RD7-7_02260	SRCM101266_03771	SRCM101267_02559	SRCM101294_03181	TA208_02516	XH7_02524	YP6_02527	10456_00391	11B91_01764	19742-1_02558	19742-2_02550	629_00993	AAK_S6_00383	ALB65_02468	ALB69_02441	ALB79_02343	ARP23_03123	B15_02413	B1895_00471	B4140_03453
rluB		Ribosomal large subunit pseudouridine synthase B	96	96	1	144	12535				734	734	734	205_02406	B425_01034	CHCC26933_02468	CMW1_02051	DSM_02368	FUA2153_02991	FUA2154_02701	Fad_02359	FadWe_01919	H_02254	HK1_01447	K2_02859	KCP2_02746	LL3_02456	MT45_02244	NRRL_02359	RD7-7_02089	SRCM101266_03328	SRCM101267_02385	SRCM101294_03354	TA208_01093	XH7_01100	YP6_02353	10456_00204	11B91_01954	19742-1_03156	19742-2_03148	629_00789	AAK_S6_00568	ALB65_02280	ALB69_02254	ALB79_02155	ARP23_03351	B15_02224	B1895_01036	B4140_03643
cimH		Citrate/malate transporter	96	96	1	144	10221				1343	1343	1343	205_03985	B425_01581	CHCC26933_00213	CMW1_00848	DSM_03936	FUA2153_01412	FUA2154_01413	Fad_03929	FadWe_00647	H_03790	HK1_03017	K2_01357	KCP2_01568	LL3_03942	MT45_03719	NRRL_01812	RD7-7_03516	SRCM101266_01471	SRCM101267_04010	SRCM101294_03587	TA208_03882	XH7_03892	YP6_03863	10456_02819	11B91_00622	19742-1_01241	19742-2_01834	629_02335	AAK_S6_02300	ALB65_03776	ALB69_03742	ALB79_03645	ARP23_01456	B15_03710	B1895_01195	B4140_01035
aroC		Chorismate synthase	96	96	1	144	12478				1172	1172	1172	205_02362	B425_01078	CHCC26933_02425	CMW1_02095	DSM_02324	FUA2153_03035	FUA2154_02657	Fad_02316	FadWe_01963	H_02210	HK1_01404	K2_02903	KCP2_02702	LL3_02413	MT45_02200	NRRL_02403	RD7-7_02045	SRCM101266_03284	SRCM101267_02341	SRCM101294_03398	TA208_01138	XH7_01145	YP6_02309	10456_00161	11B91_01998	19742-1_03199	19742-2_03191	629_00746	AAK_S6_00611	ALB65_02237	ALB69_02211	ALB79_02112	ARP23_03404	B15_02181	B1895_00992	B4140_03686
group_16092		hypothetical protein	96	96	1	144	13116				191	191	191	205_02753	B425_00620	CHCC26933_02782	CMW1_01722	DSM_02710	FUA2153_02677	FUA2154_03017	Fad_02774	FadWe_03975	H_02568	HK1_01790	K2_02547	KCP2_03364	LL3_02769	MT45_02557	NRRL_02046	RD7-7_02403	SRCM101266_02742	SRCM101267_02786	SRCM101294_03040	TA208_02658	XH7_02666	YP6_02735	10456_00553	11B91_01623	19742-1_02398	19742-2_02390	629_01139	AAK_S6_00221	ALB65_02620	ALB69_02584	ALB79_02493	ARP23_02954	B15_02567	B1895_00618	B4140_03310
sspD		Small, acid-soluble spore protein D	96	96	1	144	8251				194	194	194	205_01592	B425_02448	CHCC26933_01490	CMW1_02840	DSM_01559	FUA2153_00559	FUA2154_00564	Fad_01422	FadWe_02323	H_01286	HK1_00639	K2_00584	KCP2_00847	LL3_01415	MT45_01447	NRRL_00487	RD7-7_01296	SRCM101266_02020	SRCM101267_01535	SRCM101294_00677	TA208_02063	XH7_02071	YP6_01363	10456_01823	11B91_02794	19742-1_00519	19742-2_00519	629_03587	AAK_S6_01394	ALB65_01439	ALB69_01448	ALB79_01342	ARP23_04286	B15_01353	B1895_00079	B4140_02982
pnp_2		Polyribonucleotide nucleotidyltransferase	96	96	1	144	11780				2117	2126	2122	205_01911	B425_02764	CHCC26933_01800	CMW1_02514	DSM_01877	FUA2153_00875	FUA2154_00879	Fad_01737	FadWe_02638	H_01601	HK1_00956	K2_00259	KCP2_00526	LL3_01783	MT45_01775	NRRL_00804	RD7-7_01611	SRCM101266_01703	SRCM101267_01852	SRCM101294_00351	TA208_01747	XH7_01754	YP6_01690	10456_03141	11B91_02464	19742-1_00194	19742-2_00194	629_03933	AAK_S6_03095	ALB65_01767	ALB69_01780	ALB79_01672	ARP23_03886	B15_01681	B1895_03121	B4140_01901
group_16095		hypothetical protein	96	96	1	144	12295				173	173	173	205_02229	B425_01211	CHCC26933_02295	CMW1_02218	DSM_02192	FUA2153_03167	FUA2154_02525	Fad_02183	FadWe_02096	H_01884	HK1_01272	K2_03031	KCP2_02569	LL3_02079	MT45_02068	NRRL_02535	RD7-7_01917	SRCM101266_03153	SRCM101267_02209	SRCM101294_00021	TA208_01464	XH7_01471	YP6_01981	10456_00003	11B91_02121	19742-1_03338	19742-2_03330	629_00597	AAK_S6_00769	ALB65_02076	ALB69_02089	ALB79_01966	ARP23_03536	B15_01985	B1895_02285	B4140_00623
group_16096		hypothetical protein	96	96	1	144	12848				992	992	992	205_02634	B425_00807	CHCC26933_02692	CMW1_01812	DSM_02593	FUA2153_02766	FUA2154_02928	Fad_02587	FadWe_01692	H_02480	HK1_01673	K2_02633	KCP2_02976	LL3_02680	MT45_02471	NRRL_02135	RD7-7_02313	SRCM101266_02625	SRCM101267_02612	SRCM101294_03128	TA208_02570	XH7_02578	YP6_02581	10456_00444	11B91_01711	19742-1_02505	19742-2_02497	629_01049	AAK_S6_00330	ALB65_02521	ALB69_02494	ALB79_02395	ARP23_03063	B15_02466	B1895_00527	B4140_03401
nrgB		Nitrogen regulatory PII-like protein	96	96	1	144	11572				350	350	350	205_03757	B425_01808	CHCC26933_00429	CMW1_00636	DSM_03710	FUA2153_01639	FUA2154_01640	Fad_03703	FadWe_00873	H_03564	HK1_02789	K2_01582	KCP2_01805	LL3_03715	MT45_03499	NRRL_01583	RD7-7_03298	SRCM101266_01243	SRCM101267_03783	SRCM101294_02503	TA208_03656	XH7_03666	YP6_03634	10456_03672	11B91_00853	19742-1_01476	19742-2_01599	629_02096	AAK_S6_02068	ALB65_03542	ALB69_03509	ALB79_03421	ARP23_01708	B15_03484	B1895_01655	B4140_01261
bsdC		Phenolic acid decarboxylase	96	96	1	144	14117				1421	1421	1421	205_00370	B425_03340	CHCC26933_03985	CMW1_03864	DSM_00373	FUA2153_03411	FUA2154_03350	Fad_00339	FadWe_03597	H_00255	HK1_03597	K2_03363	KCP2_03814	LL3_00348	MT45_00361	NRRL_02824	RD7-7_00372	SRCM101266_02592	SRCM101267_00367	SRCM101294_01611	TA208_00340	XH7_00348	YP6_00368	10456_02550	11B91_03694	19742-1_02851	19742-2_02843	629_02600	AAK_S6_03926	ALB65_00445	ALB69_00366	ALB79_00374	ARP23_00811	B15_00381	B1895_01937	B4140_02191
ywhB		2-hydroxymuconate tautomerase	96	96	1	144	10434				188	188	188	205_03850	B425_01716	CHCC26933_00338	CMW1_00729	DSM_03801	FUA2153_01547	FUA2154_01548	Fad_03795	FadWe_00781	H_03656	HK1_02882	K2_01491	KCP2_01710	LL3_03807	MT45_03590	NRRL_01677	RD7-7_03388	SRCM101266_01336	SRCM101267_03875	SRCM101294_02594	TA208_03748	XH7_03758	YP6_03727	10456_02953	11B91_00756	19742-1_01382	19742-2_01693	629_02199	AAK_S6_02165	ALB65_03639	ALB69_03606	ALB79_03519	ARP23_01596	B15_03584	B1895_01073	B4140_01161
rluD_2		Ribosomal large subunit pseudouridine synthase D	96	96	1	144	11929				914	914	914	205_01788	B425_02642	CHCC26933_01678	CMW1_02637	DSM_01754	FUA2153_00753	FUA2154_00757	Fad_01615	FadWe_02516	H_01479	HK1_00833	K2_00381	KCP2_00650	LL3_01661	MT45_01653	NRRL_00682	RD7-7_01486	SRCM101266_01825	SRCM101267_01730	SRCM101294_00473	TA208_01870	XH7_01877	YP6_01567	10456_03018	11B91_02590	19742-1_00317	19742-2_00317	629_03803	AAK_S6_00962	ALB65_01644	ALB69_01657	ALB79_01549	ARP23_04035	B15_01558	B1895_00294	B4140_00801
group_16101		hypothetical protein	96	96	1	144	12251				890	890	890	205_02196	B425_01243	CHCC26933_02263	CMW1_02251	DSM_02160	FUA2153_03198	FUA2154_02493	Fad_02150	FadWe_02127	H_01852	HK1_01240	K2_03063	KCP2_02537	LL3_02047	MT45_02036	NRRL_02567	RD7-7_01885	SRCM101266_03121	SRCM101267_02177	SRCM101294_00053	TA208_01495	XH7_01502	YP6_01949	10456_01713	11B91_02153	19742-1_03371	19742-2_03363	629_00564	AAK_S6_00802	ALB65_02043	ALB69_02056	ALB79_01933	ARP23_03574	B15_01952	B1895_02250	B4140_00590
ackA		Acetate kinase	96	96	1	144	3361				1187	1187	1187	205_02938	B425_03182	CHCC26933_02976	CMW1_01481	DSM_02895	FUA2153_02492	FUA2154_03993	Fad_02981	FadWe_04180	H_02753	HK1_01975	K2_02289	KCP2_03171	LL3_02954	MT45_02743	NRRL_03417	RD7-7_02597	SRCM101266_02927	SRCM101267_02971	SRCM101294_02802	TA208_02843	XH7_02852	YP6_02922	10456_00742	11B91_01437	19742-1_02210	19742-2_02202	629_01336	AAK_S6_00032	ALB65_02809	ALB69_02781	ALB79_02685	ARP23_02587	B15_02757	B1895_03286	B4140_01577
prmA		Ribosomal protein L11 methyltransferase	96	96	1	144	12859				935	935	935	205_02641	B425_00800	CHCC26933_02699	CMW1_01805	DSM_02600	FUA2153_02759	FUA2154_02935	Fad_02594	FadWe_01685	H_02487	HK1_01680	K2_02626	KCP2_02983	LL3_02687	MT45_02478	NRRL_02128	RD7-7_02320	SRCM101266_02632	SRCM101267_02619	SRCM101294_03121	TA208_02577	XH7_02585	YP6_02588	10456_00451	11B91_01704	19742-1_02498	19742-2_02490	629_01056	AAK_S6_00323	ALB65_02528	ALB69_02501	ALB79_02402	ARP23_03056	B15_02473	B1895_00534	B4140_03394
yjcG		Putative phosphoesterase YjcG	96	96	1	144	7867				515	518	515	205_01427	B425_04009	CHCC26933_03469	CMW1_03001	DSM_01394	FUA2153_00352	FUA2154_00403	Fad_01259	FadWe_02702	H_01050	HK1_00475	K2_00810	KCP2_01020	LL3_01253	MT45_01279	NRRL_00326	RD7-7_01148	SRCM101266_02184	SRCM101267_01325	SRCM101294_01126	TA208_02299	XH7_02307	YP6_01180	10456_01989	11B91_03004	19742-1_00684	19742-2_00684	629_03417	AAK_S6_01604	ALB65_01275	ALB69_01183	ALB79_01181	ARP23_04467	B15_01177	B1895_03257	B4140_02829
ysdC_3		Putative aminopeptidase YsdC	96	96	1	144	3262				1061	1073	1072	205_02986	B425_03230	CHCC26933_03023	CMW1_01433	DSM_02943	FUA2153_02444	FUA2154_03945	Fad_03028	FadWe_04132	H_02801	HK1_02023	K2_02242	KCP2_03122	LL3_03002	MT45_02790	NRRL_03369	RD7-7_02644	SRCM101266_02974	SRCM101267_03019	SRCM101294_02755	TA208_02891	XH7_02900	YP6_02969	10456_00798	11B91_03332	19742-1_02156	19742-2_02148	629_01390	AAK_S6_01138	ALB65_02863	ALB69_02837	ALB79_02734	ARP23_02526	B15_02806	B1895_01355	B4140_01630
ftsL		Cell division protein FtsL	96	96	1	144	11967				353	353	353	205_01760	B425_02614	CHCC26933_01650	CMW1_02665	DSM_01726	FUA2153_00725	FUA2154_00729	Fad_01587	FadWe_02488	H_01451	HK1_00805	K2_00409	KCP2_00679	LL3_01633	MT45_01625	NRRL_00654	RD7-7_01458	SRCM101266_01853	SRCM101267_01702	SRCM101294_00501	TA208_01898	XH7_01905	YP6_01539	10456_02990	11B91_02618	19742-1_00345	19742-2_00345	629_03772	AAK_S6_00934	ALB65_01616	ALB69_01629	ALB79_01520	ARP23_04066	B15_01530	B1895_00264	B4140_00773
spo0B		Sporulation initiation phosphotransferase B	96	96	1	144	13172				578	578	578	205_02796	B425_00577	CHCC26933_02825	CMW1_01679	DSM_02753	FUA2153_02634	FUA2154_03060	Fad_02817	FadWe_03932	H_02611	HK1_01833	K2_02504	KCP2_03320	LL3_02812	MT45_02600	NRRL_02001	RD7-7_02446	SRCM101266_02785	SRCM101267_02829	SRCM101294_02997	TA208_02701	XH7_02710	YP6_02778	10456_00596	11B91_01580	19742-1_02355	19742-2_02347	629_01184	AAK_S6_00178	ALB65_02663	ALB69_02627	ALB79_02536	ARP23_02907	B15_02610	B1895_00663	B4140_03267
bshA		N-acetyl-alpha-D-glucosaminyl L-malate synthase	96	96	1	144	12447				1133	1133	1133	205_02336	B425_01104	CHCC26933_02399	CMW1_02121	DSM_02298	FUA2153_03061	FUA2154_02631	Fad_02290	FadWe_01989	H_02184	HK1_01378	K2_02929	KCP2_02676	LL3_02387	MT45_02174	NRRL_02429	RD7-7_02019	SRCM101266_03258	SRCM101267_02315	SRCM101294_03424	TA208_01164	XH7_01171	YP6_02283	10456_00135	11B91_02024	19742-1_03226	19742-2_03218	629_00720	AAK_S6_00637	ALB65_02211	ALB69_02185	ALB79_02084	ARP23_03433	B15_02155	B1895_00966	B4140_03712
punA		Purine nucleoside phosphorylase 1	96	96	1	144	12569				818	818	818	205_02436	B425_01003	CHCC26933_02499	CMW1_02020	DSM_02398	FUA2153_02960	FUA2154_02732	Fad_02390	FadWe_01888	H_02285	HK1_01477	K2_02828	KCP2_02776	LL3_02487	MT45_02275	NRRL_02328	RD7-7_02120	SRCM101266_03359	SRCM101267_02416	SRCM101294_03323	TA208_01062	XH7_01069	YP6_02384	10456_00235	11B91_01923	19742-1_03126	19742-2_03118	629_00820	AAK_S6_00537	ALB65_02311	ALB69_02285	ALB79_02186	ARP23_03314	B15_02255	B1895_03805	B4140_03612
recD2		ATP-dependent RecD-like DNA helicase	96	96	1	144	13118				2378	2378	2378	205_02755	B425_00618	CHCC26933_02784	CMW1_01720	DSM_02712	FUA2153_02675	FUA2154_03019	Fad_02776	FadWe_03973	H_02570	HK1_01792	K2_02545	KCP2_03362	LL3_02771	MT45_02559	NRRL_02044	RD7-7_02405	SRCM101266_02744	SRCM101267_02788	SRCM101294_03038	TA208_02660	XH7_02668	YP6_02737	10456_00555	11B91_01621	19742-1_02396	19742-2_02388	629_01141	AAK_S6_00219	ALB65_02622	ALB69_02586	ALB79_02495	ARP23_02952	B15_02569	B1895_00620	B4140_03308
scpB		Segregation and condensation protein B	96	96	1	144	12541				593	593	593	205_02411	B425_01029	CHCC26933_02473	CMW1_02046	DSM_02373	FUA2153_02986	FUA2154_02706	Fad_02364	FadWe_01914	H_02259	HK1_01452	K2_02854	KCP2_02751	LL3_02461	MT45_02249	NRRL_02354	RD7-7_02094	SRCM101266_03333	SRCM101267_02390	SRCM101294_03349	TA208_01088	XH7_01095	YP6_02358	10456_00209	11B91_01949	19742-1_03151	19742-2_03143	629_00794	AAK_S6_00563	ALB65_02285	ALB69_02259	ALB79_02160	ARP23_03345	B15_02229	B1895_01041	B4140_03638
rbsC		Ribose import permease protein RbsC	96	96	1	144	11477				971	971	971	205_03704	B425_01860	CHCC26933_00477	CMW1_00584	DSM_03658	FUA2153_01691	FUA2154_01692	Fad_03651	FadWe_00926	H_03511	HK1_02736	K2_01632	KCP2_01858	LL3_03663	MT45_03448	NRRL_01531	RD7-7_03250	SRCM101266_00787	SRCM101267_03731	SRCM101294_02450	TA208_03603	XH7_03613	YP6_03584	10456_03618	11B91_00903	19742-1_01533	19742-2_01542	629_02039	AAK_S6_02014	ALB65_03488	ALB69_03449	ALB79_03366	ARP23_01767	B15_03433	B1895_01817	B4140_01312
rlhA		23S rRNA 5-hydroxycytidine synthase	96	96	1	144	13098				929	929	929	205_02740	B425_00633	CHCC26933_02769	CMW1_01735	DSM_02697	FUA2153_02690	FUA2154_03004	Fad_02761	FadWe_03988	H_02555	HK1_01777	K2_02560	KCP2_03377	LL3_02756	MT45_02544	NRRL_02059	RD7-7_02390	SRCM101266_02729	SRCM101267_02773	SRCM101294_03053	TA208_02645	XH7_02653	YP6_02722	10456_00540	11B91_01636	19742-1_02411	19742-2_02403	629_01126	AAK_S6_00234	ALB65_02607	ALB69_02571	ALB79_02480	ARP23_02970	B15_02554	B1895_00604	B4140_03323
mutS2		Endonuclease MutS2	96	96	1	144	13293				2357	2357	2357	205_02863	B425_00510	CHCC26933_02901	CMW1_01556	DSM_02820	FUA2153_02567	FUA2154_03127	Fad_02884	FadWe_03865	H_02678	HK1_01900	K2_02364	KCP2_03250	LL3_02879	MT45_02667	NRRL_03493	RD7-7_02522	SRCM101266_02852	SRCM101267_02896	SRCM101294_02877	TA208_02768	XH7_02777	YP6_02846	10456_00663	11B91_01513	19742-1_02287	19742-2_02279	629_01253	AAK_S6_00111	ALB65_02730	ALB69_02701	ALB79_02609	ARP23_02676	B15_02681	B1895_02452	B4140_03200
group_16118		hypothetical protein	96	96	1	144	7812				167	167	167	205_01390	B425_03971	CHCC26933_03432	CMW1_03038	DSM_01357	FUA2153_00315	FUA2154_00366	Fad_01221	FadWe_02740	H_01013	HK1_00438	K2_00847	KCP2_01057	LL3_01216	MT45_01242	NRRL_00289	RD7-7_01112	SRCM101266_02221	SRCM101267_01288	SRCM101294_01164	TA208_02336	XH7_02344	YP6_01143	10456_02027	11B91_03041	19742-1_00721	19742-2_00721	629_03381	AAK_S6_01642	ALB65_01237	ALB69_01145	ALB79_01143	ARP23_04507	B15_01139	B1895_03218	B4140_02792
ureC		Urease subunit alpha	96	96	1	144	10550				1709	1709	1709	205_03770	B425_01795	CHCC26933_00417	CMW1_00650	DSM_03723	FUA2153_01626	FUA2154_01627	Fad_03716	FadWe_00860	H_03577	HK1_02802	K2_01570	KCP2_01792	LL3_03728	MT45_03511	NRRL_01596	RD7-7_03310	SRCM101266_01256	SRCM101267_03796	SRCM101294_02515	TA208_03669	XH7_03679	YP6_03647	10456_03684	11B91_00841	19742-1_01463	19742-2_01612	629_02108	AAK_S6_02080	ALB65_03554	ALB69_03521	ALB79_03434	ARP23_01695	B15_03496	B1895_01667	B4140_01249
atpC		ATP synthase epsilon chain	96	96	1	144	10532				398	398	398	205_03786	B425_01779	CHCC26933_00400	CMW1_00666	DSM_03737	FUA2153_01610	FUA2154_01611	Fad_03732	FadWe_00844	H_03593	HK1_02818	K2_01554	KCP2_01776	LL3_03744	MT45_03527	NRRL_01612	RD7-7_03327	SRCM101266_01273	SRCM101267_03812	SRCM101294_02531	TA208_03685	XH7_03695	YP6_03663	10456_03700	11B91_00825	19742-1_01447	19742-2_01628	629_02124	AAK_S6_02096	ALB65_03570	ALB69_03537	ALB79_03450	ARP23_01679	B15_03512	B1895_01683	B4140_01233
ypjD		putative protein YpjD	96	96	1	144	12451				335	335	335	205_02340	B425_01100	CHCC26933_02403	CMW1_02117	DSM_02302	FUA2153_03057	FUA2154_02635	Fad_02294	FadWe_01985	H_02188	HK1_01382	K2_02925	KCP2_02680	LL3_02391	MT45_02178	NRRL_02425	RD7-7_02023	SRCM101266_03262	SRCM101267_02319	SRCM101294_03420	TA208_01160	XH7_01167	YP6_02287	10456_00139	11B91_02020	19742-1_03222	19742-2_03214	629_00724	AAK_S6_00633	ALB65_02215	ALB69_02189	ALB79_02088	ARP23_03429	B15_02159	B1895_00970	B4140_03708
idnT		Gnt-II system L-idonate transporter	96	96	1	144	11152				1328	1328	1328	205_03528	B425_02034	CHCC26933_00648	CMW1_00408	DSM_03484	FUA2153_01868	FUA2154_01870	Fad_03476	FadWe_01101	H_03338	HK1_02562	K2_01804	KCP2_02042	LL3_03487	MT45_03275	NRRL_01353	RD7-7_03077	SRCM101266_00613	SRCM101267_03556	SRCM101294_02277	TA208_03430	XH7_03440	YP6_03412	10456_03334	11B91_01075	19742-1_01711	19742-2_01365	629_01862	AAK_S6_02667	ALB65_03300	ALB69_03265	ALB79_03191	ARP23_01969	B15_03254	B1895_03083	B4140_01494
group_16125		putative zinc protease	96	96	1	144	11778				1235	1235	1235	205_01913	B425_02766	CHCC26933_01802	CMW1_02512	DSM_01879	FUA2153_00877	FUA2154_00881	Fad_01739	FadWe_02640	H_01603	HK1_00958	K2_00257	KCP2_00524	LL3_01785	MT45_01777	NRRL_00806	RD7-7_01613	SRCM101266_01701	SRCM101267_01854	SRCM101294_00349	TA208_01745	XH7_01752	YP6_01692	10456_03143	11B91_02462	19742-1_00192	19742-2_00192	629_03935	AAK_S6_03097	ALB65_01769	ALB69_01782	ALB79_01674	ARP23_03884	B15_01683	B1895_03123	B4140_01899
leuC		3-isopropylmalate dehydratase large subunit	96	96	1	144	13213				1418	1418	1418	205_02830	B425_00543	CHCC26933_02859	CMW1_01590	DSM_02787	FUA2153_02600	FUA2154_03094	Fad_02851	FadWe_03898	H_02645	HK1_01867	K2_02470	KCP2_03284	LL3_02846	MT45_02634	NRRL_01966	RD7-7_02480	SRCM101266_02819	SRCM101267_02863	SRCM101294_02910	TA208_02735	XH7_02744	YP6_02812	10456_00630	11B91_01546	19742-1_02321	19742-2_02313	629_01220	AAK_S6_00144	ALB65_02697	ALB69_02661	ALB79_02570	ARP23_02806	B15_02644	B1895_00697	B4140_03233
cotE		Spore coat protein E	96	96	1	144	11739				542	545	544	205_01945	B425_01423	CHCC26933_01834	CMW1_02479	DSM_01911	FUA2153_01091	FUA2154_01095	Fad_01923	FadWe_03698	H_01635	HK1_00990	K2_00225	KCP2_00491	LL3_01817	MT45_01809	NRRL_00839	RD7-7_01646	SRCM101266_01669	SRCM101267_01886	SRCM101294_00317	TA208_01713	XH7_01720	YP6_01724	10456_03175	11B91_02430	19742-1_00160	19742-2_00160	629_03968	AAK_S6_03129	ALB65_01801	ALB69_01814	ALB79_01706	ARP23_03846	B15_01715	B1895_03158	B4140_01867
alaS		Alanine--tRNA ligase	96	96	1	144	13106				2636	2636	2636	205_02746	B425_00627	CHCC26933_02775	CMW1_01729	DSM_02703	FUA2153_02684	FUA2154_03010	Fad_02767	FadWe_03982	H_02561	HK1_01783	K2_02554	KCP2_03371	LL3_02762	MT45_02550	NRRL_02053	RD7-7_02396	SRCM101266_02735	SRCM101267_02779	SRCM101294_03047	TA208_02651	XH7_02659	YP6_02728	10456_00546	11B91_01630	19742-1_02405	19742-2_02397	629_01132	AAK_S6_00228	ALB65_02613	ALB69_02577	ALB79_02486	ARP23_02962	B15_02560	B1895_00610	B4140_03317
group_16129		hypothetical protein	96	96	1	144	3266				605	605	605	205_02982	B425_03226	CHCC26933_03019	CMW1_01437	DSM_02939	FUA2153_02448	FUA2154_03949	Fad_03024	FadWe_04136	H_02797	HK1_02019	K2_02246	KCP2_03126	LL3_02998	MT45_02786	NRRL_03373	RD7-7_02640	SRCM101266_02970	SRCM101267_03015	SRCM101294_02759	TA208_02887	XH7_02896	YP6_02965	10456_00794	11B91_03328	19742-1_02160	19742-2_02152	629_01386	AAK_S6_01142	ALB65_02859	ALB69_02833	ALB79_02730	ARP23_02530	B15_02802	B1895_01351	B4140_01624
prfA		Peptide chain release factor 1	96	96	1	144	10506				1070	1070	1070	205_03807	B425_01758	CHCC26933_00379	CMW1_00687	DSM_03758	FUA2153_01589	FUA2154_01590	Fad_03753	FadWe_00823	H_03614	HK1_02839	K2_01533	KCP2_01754	LL3_03765	MT45_03548	NRRL_01633	RD7-7_03347	SRCM101266_01294	SRCM101267_03833	SRCM101294_02552	TA208_03706	XH7_03716	YP6_03684	10456_03721	11B91_00804	19742-1_01427	19742-2_01648	629_02146	AAK_S6_02117	ALB65_03591	ALB69_03558	ALB79_03471	ARP23_01655	B15_03533	B1895_01704	B4140_01212
lytR		Sensory transduction protein LytR	96	96	1	144	13355				734	734	734	205_02894	B425_03138	CHCC26933_02932	CMW1_01525	DSM_02851	FUA2153_02536	FUA2154_03158	Fad_02937	FadWe_04224	H_02709	HK1_01931	K2_02333	KCP2_03217	LL3_02910	MT45_02699	NRRL_03461	RD7-7_02553	SRCM101266_02883	SRCM101267_02927	SRCM101294_02846	TA208_02799	XH7_02808	YP6_02878	10456_00694	11B91_01482	19742-1_02256	19742-2_02248	629_01286	AAK_S6_00080	ALB65_02761	ALB69_02732	ALB79_02640	ARP23_02640	B15_02712	B1895_02486	B4140_01532
glxR		2-hydroxy-3-oxopropionate reductase	96	96	1	144	12148				866	866	866	205_01640	B425_02496	CHCC26933_01537	CMW1_02793	DSM_01607	FUA2153_00607	FUA2154_00611	Fad_01469	FadWe_02370	H_01333	HK1_00686	K2_00537	KCP2_00799	LL3_01462	MT45_01495	NRRL_00534	RD7-7_01343	SRCM101266_01972	SRCM101267_01583	SRCM101294_00630	TA208_02016	XH7_02023	YP6_01410	10456_03869	11B91_02741	19742-1_00468	19742-2_00468	629_03638	AAK_S6_01341	ALB65_01489	ALB69_01499	ALB79_01396	ARP23_04234	B15_01404	B1895_00128	B4140_03036
glcU		Glucose uptake protein GlcU	96	96	1	144	14072				863	863	863	205_00405	B425_03376	CHCC26933_03949	CMW1_03828	DSM_00408	FUA2153_03447	FUA2154_03314	Fad_00375	FadWe_03561	H_00291	HK1_03632	K2_03327	KCP2_03850	LL3_00385	MT45_00397	NRRL_02787	RD7-7_00408	SRCM101266_02556	SRCM101267_00403	SRCM101294_01575	TA208_00376	XH7_00384	YP6_00404	10456_01484	11B91_03729	19742-1_02886	19742-2_02878	629_02637	AAK_S6_03886	ALB65_00480	ALB69_00401	ALB79_00409	ARP23_00773	B15_00416	B1895_01974	B4140_02226
acsA_2		Acetyl-coenzyme A synthetase	96	96	1	144	3283				1718	1721	1718	205_02969	B425_03213	CHCC26933_03006	CMW1_01450	DSM_02926	FUA2153_02461	FUA2154_03962	Fad_03011	FadWe_04149	H_02784	HK1_02006	K2_02259	KCP2_03139	LL3_02985	MT45_02773	NRRL_03386	RD7-7_02627	SRCM101266_02957	SRCM101267_03002	SRCM101294_02772	TA208_02874	XH7_02883	YP6_02952	10456_00781	11B91_03315	19742-1_02173	19742-2_02165	629_01372	AAK_S6_01155	ALB65_02846	ALB69_02820	ALB79_02717	ARP23_02543	B15_02789	B1895_01337	B4140_01611
ytpP		Thioredoxin-like protein YtpP	96	96	1	144	3264				323	323	323	205_02984	B425_03228	CHCC26933_03021	CMW1_01435	DSM_02941	FUA2153_02446	FUA2154_03947	Fad_03026	FadWe_04134	H_02799	HK1_02021	K2_02244	KCP2_03124	LL3_03000	MT45_02788	NRRL_03371	RD7-7_02642	SRCM101266_02972	SRCM101267_03017	SRCM101294_02757	TA208_02889	XH7_02898	YP6_02967	10456_00796	11B91_03330	19742-1_02158	19742-2_02150	629_01388	AAK_S6_01140	ALB65_02861	ALB69_02835	ALB79_02732	ARP23_02528	B15_02804	B1895_01353	B4140_01626
ilvK		Branched-chain-amino-acid aminotransferase 2	96	96	1	144	10252				1088	1088	1088	205_03957	B425_01608	CHCC26933_00233	CMW1_00821	DSM_03908	FUA2153_01440	FUA2154_01441	Fad_03902	FadWe_00674	H_03763	HK1_02989	K2_01384	KCP2_01598	LL3_03914	MT45_03692	NRRL_01784	RD7-7_03496	SRCM101266_01443	SRCM101267_03982	SRCM101294_03614	TA208_03855	XH7_03865	YP6_03836	10456_02847	11B91_00649	19742-1_01277	19742-2_01798	629_02307	AAK_S6_02272	ALB65_03748	ALB69_03714	ALB79_03618	ARP23_01489	B15_03682	B1895_01168	B4140_01062
dppB_3		Dipeptide transport system permease protein DppB	96	96	1	144	8192				926	926	926	205_01545	B425_02401	CHCC26933_01442	CMW1_02887	DSM_01512	FUA2153_00512	FUA2154_00517	Fad_01375	FadWe_02276	H_01239	HK1_00592	K2_00631	KCP2_00896	LL3_01368	MT45_01400	NRRL_00440	RD7-7_01249	SRCM101266_02067	SRCM101267_01488	SRCM101294_00724	TA208_02111	XH7_02119	YP6_01316	10456_01869	11B91_02838	19742-1_00564	19742-2_00564	629_03539	AAK_S6_01440	ALB65_01393	ALB69_01402	ALB79_01296	ARP23_04337	B15_01307	B1895_00030	B4140_02936
group_16138		hypothetical protein	96	96	1	144	13555				170	170	170	205_04117	B425_04033	CHCC26933_00095	CMW1_00960	DSM_04062	FUA2153_04048	FUA2154_04038	Fad_04043	FadWe_00253	H_03905	HK1_03144	K2_01250	KCP2_00013	LL3_04068	MT45_03831	NRRL_03538	RD7-7_03635	SRCM101266_00946	SRCM101267_04135	SRCM101294_01869	TA208_03997	XH7_04007	YP6_03980	10456_02682	11B91_00522	19742-1_01134	19742-2_01941	629_02444	AAK_S6_02428	ALB65_03888	ALB69_03843	ALB79_03762	ARP23_01332	B15_03835	B1895_02752	B4140_00924
parC		DNA topoisomerase 4 subunit A	96	96	1	144	5846				2423	2432	2423	205_02083	B425_00421	CHCC26933_02158	CMW1_02368	DSM_02041	FUA2153_01249	FUA2154_01253	Fad_02047	FadWe_00052	H_01746	HK1_01128	K2_00060	KCP2_04032	LL3_01929	MT45_01917	NRRL_00954	RD7-7_01777	SRCM101266_00216	SRCM101267_02058	SRCM101294_00213	TA208_01601	XH7_01608	YP6_01830	10456_02527	11B91_02327	19742-1_00051	19742-2_00051	629_00430	AAK_S6_04150	ALB65_01921	ALB69_01934	ALB79_01815	ARP23_03722	B15_01823	B1895_03511	B4140_01756
group_1614		hypothetical protein	96	96	1	144	7776				560	734	732	205_01363	B425_03944	CHCC26933_03405	CMW1_03065	DSM_01330	FUA2153_00288	FUA2154_00339	Fad_01194	FadWe_02767	H_00986	HK1_00411	K2_00874	KCP2_01085	LL3_01189	MT45_01215	NRRL_00262	RD7-7_01085	SRCM101266_02248	SRCM101267_01261	SRCM101294_01191	TA208_02363	XH7_02371	YP6_01116	10456_02055	11B91_03069	19742-1_00748	19742-2_00748	629_03353	AAK_S6_01669	ALB65_01210	ALB69_01118	ALB79_01116	ARP23_04539	B15_01112	B1895_02107	B4140_02766
group_16140		hypothetical protein	96	96	1	144	12784				173	173	173	205_02579	B425_00862	CHCC26933_02638	CMW1_01866	DSM_02539	FUA2153_02820	FUA2154_02874	Fad_02532	FadWe_01747	H_02425	HK1_01619	K2_02687	KCP2_02920	LL3_02626	MT45_02417	NRRL_02189	RD7-7_02259	SRCM101266_03772	SRCM101267_02558	SRCM101294_03182	TA208_02515	XH7_02523	YP6_02526	10456_00390	11B91_01765	19742-1_02559	19742-2_02551	629_00992	AAK_S6_00384	ALB65_02467	ALB69_02440	ALB79_02342	ARP23_03124	B15_02412	B1895_00470	B4140_03454
dnaD		DNA replication protein DnaD	96	96	1	144	12432				698	698	698	205_02325	B425_01115	CHCC26933_02388	CMW1_02132	DSM_02287	FUA2153_03072	FUA2154_02620	Fad_02279	FadWe_02000	H_02173	HK1_01367	K2_02940	KCP2_02665	LL3_02376	MT45_02163	NRRL_02440	RD7-7_02008	SRCM101266_03247	SRCM101267_02304	SRCM101294_03435	TA208_01175	XH7_01182	YP6_02272	10456_00124	11B91_02035	19742-1_03237	19742-2_03229	629_00707	AAK_S6_00648	ALB65_02200	ALB69_02174	ALB79_02073	ARP23_03446	B15_02144	B1895_00955	B4140_03723
oppD_2		Oligopeptide transport ATP-binding protein OppD	96	96	1	144	7800				1076	1076	1076	205_01381	B425_03962	CHCC26933_03423	CMW1_03047	DSM_01348	FUA2153_00306	FUA2154_00357	Fad_01212	FadWe_02749	H_01004	HK1_00429	K2_00856	KCP2_01067	LL3_01207	MT45_01233	NRRL_00280	RD7-7_01103	SRCM101266_02230	SRCM101267_01279	SRCM101294_01173	TA208_02345	XH7_02353	YP6_01134	10456_02036	11B91_03050	19742-1_00730	19742-2_00730	629_03372	AAK_S6_01651	ALB65_01228	ALB69_01136	ALB79_01134	ARP23_04517	B15_01130	B1895_03209	B4140_02783
pksG_1		Polyketide biosynthesis 3-hydroxy-3-methylglutaryl-ACP synthase PksG	96	96	1	144	11727				1262	1262	1262	205_01953	B425_01431	CHCC26933_01857	CMW1_02471	DSM_01919	FUA2153_01099	FUA2154_01103	Fad_01931	FadWe_03690	H_01643	HK1_00998	K2_00156	KCP2_00483	LL3_01825	MT45_01818	NRRL_00847	RD7-7_01667	SRCM101266_01661	SRCM101267_01894	SRCM101294_00309	TA208_01704	XH7_01711	YP6_01732	10456_03190	11B91_02419	19742-1_00151	19742-2_00151	629_03977	AAK_S6_03144	ALB65_01815	ALB69_01828	ALB79_01718	ARP23_03837	B15_01730	B1895_01471	B4140_01856
recU		Holliday junction resolvase RecU	96	96	1	144	12428				608	608	608	205_02321	B425_01119	CHCC26933_02384	CMW1_02136	DSM_02283	FUA2153_03076	FUA2154_02616	Fad_02275	FadWe_02004	H_02169	HK1_01363	K2_02944	KCP2_02661	LL3_02372	MT45_02159	NRRL_02444	RD7-7_02004	SRCM101266_03243	SRCM101267_02300	SRCM101294_03439	TA208_01179	XH7_01186	YP6_02268	10456_00120	11B91_02039	19742-1_03241	19742-2_03233	629_00703	AAK_S6_00652	ALB65_02196	ALB69_02170	ALB79_02069	ARP23_03450	B15_02138	B1895_00951	B4140_03727
xseA		Exodeoxyribonuclease 7 large subunit	96	96	1	144	12719				1343	1361	1344	205_02529	B425_00912	CHCC26933_02588	CMW1_01916	DSM_02489	FUA2153_02871	FUA2154_02822	Fad_02482	FadWe_01797	H_02375	HK1_01569	K2_02737	KCP2_02870	LL3_02576	MT45_02367	NRRL_02239	RD7-7_02209	SRCM101266_03822	SRCM101267_02508	SRCM101294_03232	TA208_02465	XH7_02473	YP6_02475	10456_00340	11B91_01815	19742-1_02609	19742-2_02601	629_00940	AAK_S6_00434	ALB65_02417	ALB69_02390	ALB79_02292	ARP23_03184	B15_02362	B1895_00420	B4140_03504
bfmBAB		2-oxoisovalerate dehydrogenase subunit beta	96	96	1	144	12677				983	983	983	205_02495	B425_00946	CHCC26933_02556	CMW1_01948	DSM_02456	FUA2153_02903	FUA2154_02789	Fad_02448	FadWe_01831	H_02342	HK1_01535	K2_02769	KCP2_02834	LL3_02544	MT45_02334	NRRL_02272	RD7-7_02177	SRCM101266_03856	SRCM101267_02474	SRCM101294_03264	TA208_02432	XH7_02440	YP6_02442	10456_00308	11B91_01848	19742-1_02641	19742-2_02633	629_00904	AAK_S6_00466	ALB65_02385	ALB69_02358	ALB79_02260	ARP23_03222	B15_02330	B1895_01295	B4140_03536
yclP		Petrobactin import ATP-binding protein YclP	96	96	1	144	14083				758	758	758	205_00395	B425_03366	CHCC26933_03959	CMW1_03839	DSM_00398	FUA2153_03437	FUA2154_03324	Fad_00365	FadWe_03571	H_00281	HK1_03622	K2_03337	KCP2_03839	LL3_00375	MT45_00387	NRRL_02798	RD7-7_00398	SRCM101266_02566	SRCM101267_00393	SRCM101294_01585	TA208_00366	XH7_00374	YP6_00394	10456_01494	11B91_03719	19742-1_02876	19742-2_02868	629_02627	AAK_S6_03896	ALB65_00470	ALB69_00391	ALB79_00399	ARP23_00784	B15_00406	B1895_01964	B4140_02216
yifK		putative transport protein YifK	96	96	1	144	333				1385	1385	1385	205_00236	B425_00138	CHCC26933_01223	CMW1_03995	DSM_00241	FUA2153_03282	FUA2154_03479	Fad_00204	FadWe_00150	H_00125	HK1_03470	K2_03490	KCP2_03760	LL3_00217	MT45_00230	NRRL_02953	RD7-7_00236	SRCM101266_03435	SRCM101267_00236	SRCM101294_03790	TA208_00211	XH7_00219	YP6_00236	10456_03942	11B91_03547	19742-1_02713	19742-2_02705	629_00249	AAK_S6_04057	ALB65_00315	ALB69_00237	ALB79_00235	ARP23_00966	B15_00242	B1895_03357	B4140_02053
ribH		6,7-dimethyl-8-ribityllumazine synthase	96	96	1	144	12546				464	464	464	205_02416	B425_01024	CHCC26933_02478	CMW1_02041	DSM_02378	FUA2153_02981	FUA2154_02711	Fad_02369	FadWe_01909	H_02264	HK1_01457	K2_02849	KCP2_02756	LL3_02466	MT45_02254	NRRL_02349	RD7-7_02099	SRCM101266_03338	SRCM101267_02395	SRCM101294_03344	TA208_01083	XH7_01090	YP6_02363	10456_00214	11B91_01944	19742-1_03146	19742-2_03138	629_00799	AAK_S6_00558	ALB65_02290	ALB69_02264	ALB79_02165	ARP23_03339	B15_02234	B1895_01046	B4140_03633
group_16152		hypothetical protein	96	96	1	144	11315				359	359	359	205_03613	B425_01950	CHCC26933_00566	CMW1_00494	DSM_03568	FUA2153_01783	FUA2154_01785	Fad_03561	FadWe_01016	H_03422	HK1_02646	K2_01722	KCP2_01951	LL3_03572	MT45_03359	NRRL_01440	RD7-7_03161	SRCM101266_00697	SRCM101267_03640	SRCM101294_02362	TA208_03514	XH7_03524	YP6_03496	10456_03243	11B91_00989	19742-1_01623	19742-2_01452	629_01944	AAK_S6_02578	ALB65_03390	ALB69_03354	ALB79_03271	ARP23_01871	B15_03337	B1895_02868	B4140_01414
lrgB		Antiholin-like protein LrgB	96	96	1	144	13353				683	683	683	205_02892	B425_03136	CHCC26933_02930	CMW1_01527	DSM_02849	FUA2153_02538	FUA2154_03156	Fad_02935	FadWe_04226	H_02707	HK1_01929	K2_02335	KCP2_03219	LL3_02908	MT45_02697	NRRL_03463	RD7-7_02551	SRCM101266_02881	SRCM101267_02925	SRCM101294_02848	TA208_02797	XH7_02806	YP6_02876	10456_00692	11B91_01484	19742-1_02258	19742-2_02250	629_01284	AAK_S6_00082	ALB65_02759	ALB69_02730	ALB79_02638	ARP23_02642	B15_02710	B1895_02484	B4140_01530
hlyU		Transcriptional activator HlyU	96	96	1	144	5946				302	302	302	205_02034	B425_00469	CHCC26933_02207	CMW1_02320	DSM_02090	FUA2153_01298	FUA2154_01301	Fad_02095	FadWe_00100	H_01794	HK1_01079	K2_03130	KCP2_04084	LL3_01977	MT45_01979	NRRL_01005	RD7-7_01826	SRCM101266_00266	SRCM101267_02107	SRCM101294_00167	TA208_01553	XH7_01560	YP6_01886	10456_02472	11B91_02209	19742-1_03428	19742-2_03420	629_00500	AAK_S6_01172	ALB65_01986	ALB69_01998	ALB79_01876	ARP23_03647	B15_01896	B1895_03739	B4140_01686
yclN		Petrobactin import system permease protein YclN	96	96	1	144	14085				953	953	953	205_00393	B425_03364	CHCC26933_03961	CMW1_03841	DSM_00396	FUA2153_03435	FUA2154_03326	Fad_00363	FadWe_03573	H_00279	HK1_03620	K2_03339	KCP2_03837	LL3_00373	MT45_00385	NRRL_02800	RD7-7_00396	SRCM101266_02568	SRCM101267_00391	SRCM101294_01587	TA208_00364	XH7_00372	YP6_00392	10456_01496	11B91_03717	19742-1_02874	19742-2_02866	629_02625	AAK_S6_03898	ALB65_00468	ALB69_00389	ALB79_00397	ARP23_00786	B15_00404	B1895_01962	B4140_02214
group_16156		hypothetical protein	96	96	1	144	12406				152	152	152	205_02304	B425_01136	CHCC26933_02368	CMW1_02152	DSM_02266	FUA2153_03093	FUA2154_02599	Fad_02258	FadWe_02021	H_02152	HK1_01346	K2_02960	KCP2_02644	LL3_02355	MT45_02143	NRRL_02462	RD7-7_01988	SRCM101266_03226	SRCM101267_02283	SRCM101294_03455	TA208_01196	XH7_01203	YP6_02252	10456_00104	11B91_02055	19742-1_03257	19742-2_03249	629_00687	AAK_S6_00668	ALB65_02180	ALB69_02154	ALB79_02054	ARP23_03466	B15_02122	B1895_00934	B4140_03743
prfB		Peptide chain release factor 2	96	96	1	144	11346				983	983	983	205_03634	B425_01929	CHCC26933_00546	CMW1_00514	DSM_03589	FUA2153_01762	FUA2154_01764	Fad_03582	FadWe_00995	H_03443	HK1_02667	K2_01701	KCP2_01930	LL3_03593	MT45_03379	NRRL_01461	RD7-7_03181	SRCM101266_00718	SRCM101267_03662	SRCM101294_02382	TA208_03535	XH7_03545	YP6_03516	10456_03550	11B91_00970	19742-1_01601	19742-2_01474	629_01964	AAK_S6_01946	ALB65_03418	ALB69_03381	ALB79_03298	ARP23_01844	B15_03365	B1895_01747	B4140_01390
group_16158		hypothetical protein	96	96	1	144	8206				518	518	518	205_01555	B425_02411	CHCC26933_01452	CMW1_02877	DSM_01522	FUA2153_00522	FUA2154_00527	Fad_01385	FadWe_02286	H_01249	HK1_00602	K2_00621	KCP2_00885	LL3_01378	MT45_01410	NRRL_00450	RD7-7_01259	SRCM101266_02057	SRCM101267_01498	SRCM101294_00714	TA208_02100	XH7_02108	YP6_01326	10456_01859	11B91_02828	19742-1_00554	19742-2_00554	629_03550	AAK_S6_01430	ALB65_01403	ALB69_01412	ALB79_01306	ARP23_04325	B15_01317	B1895_00041	B4140_02946
sigB		RNA polymerase sigma-B factor	96	96	1	144	13922				788	788	788	205_00494	B425_03466	CHCC26933_01106	CMW1_03745	DSM_00497	FUA2153_03536	FUA2154_03224	Fad_00464	FadWe_03472	H_00379	HK1_03721	K2_03237	KCP2_03943	LL3_00473	MT45_00486	NRRL_02699	RD7-7_00490	SRCM101266_00035	SRCM101267_00492	SRCM101294_01491	TA208_00464	XH7_00472	YP6_00487	10456_00941	11B91_03823	19742-1_02976	19742-2_02969	629_02729	AAK_S6_03794	ALB65_00572	ALB69_00493	ALB79_00501	ARP23_00677	B15_00508	B1895_03046	B4140_02317
mgtE		Magnesium transporter MgtE	96	96	1	144	8234				1355	1355	1355	205_01579	B425_02435	CHCC26933_01476	CMW1_02853	DSM_01546	FUA2153_00546	FUA2154_00551	Fad_01409	FadWe_02310	H_01273	HK1_00626	K2_00597	KCP2_00861	LL3_01402	MT45_01434	NRRL_00474	RD7-7_01283	SRCM101266_02033	SRCM101267_01522	SRCM101294_00690	TA208_02076	XH7_02084	YP6_01350	10456_01835	11B91_02806	19742-1_00531	19742-2_00531	629_03574	AAK_S6_01406	ALB65_01427	ALB69_01436	ALB79_01330	ARP23_04301	B15_01341	B1895_00065	B4140_02970
pta_2		Phosphate acetyltransferase	96	96	1	144	10404				971	971	971	205_03868	B425_01697	CHCC26933_00320	CMW1_00739	DSM_03819	FUA2153_01527	FUA2154_01528	Fad_03813	FadWe_00763	H_03676	HK1_02900	K2_01473	KCP2_01691	LL3_03827	MT45_03608	NRRL_01697	RD7-7_03406	SRCM101266_01354	SRCM101267_03893	SRCM101294_02613	TA208_03768	XH7_03778	YP6_03746	10456_02935	11B91_00738	19742-1_01364	19742-2_01711	629_02217	AAK_S6_02183	ALB65_03658	ALB69_03624	ALB79_03537	ARP23_01578	B15_03602	B1895_01086	B4140_01143
spoIIAA		Anti-sigma F factor antagonist	96	96	1	144	12567				353	353	353	205_02434	B425_01005	CHCC26933_02497	CMW1_02022	DSM_02396	FUA2153_02962	FUA2154_02730	Fad_02388	FadWe_01890	H_02283	HK1_01475	K2_02830	KCP2_02774	LL3_02485	MT45_02273	NRRL_02330	RD7-7_02118	SRCM101266_03357	SRCM101267_02414	SRCM101294_03325	TA208_01064	XH7_01071	YP6_02382	10456_00233	11B91_01925	19742-1_03128	19742-2_03120	629_00818	AAK_S6_00539	ALB65_02309	ALB69_02283	ALB79_02184	ARP23_03317	B15_02253	B1895_01065	B4140_03614
yjbC		Putative acetyltransferase YjbC	96	96	1	144	7804				578	578	578	205_01384	B425_03965	CHCC26933_03426	CMW1_03044	DSM_01351	FUA2153_00309	FUA2154_00360	Fad_01215	FadWe_02746	H_01007	HK1_00432	K2_00853	KCP2_01064	LL3_01210	MT45_01236	NRRL_00283	RD7-7_01106	SRCM101266_02227	SRCM101267_01282	SRCM101294_01170	TA208_02342	XH7_02350	YP6_01137	10456_02033	11B91_03047	19742-1_00727	19742-2_00727	629_03375	AAK_S6_01648	ALB65_01231	ALB69_01139	ALB79_01137	ARP23_04513	B15_01133	B1895_03212	B4140_02786
mntH		Divalent metal cation transporter MntH	96	96	1	144	13971				1274	1274	1274	205_00452	B425_03423	CHCC26933_03906	CMW1_03784	DSM_00455	FUA2153_03495	FUA2154_03265	Fad_00422	FadWe_03514	H_00339	HK1_03679	K2_03278	KCP2_03900	LL3_00432	MT45_00445	NRRL_02740	RD7-7_00451	SRCM101266_02509	SRCM101267_00450	SRCM101294_01531	TA208_00424	XH7_00432	YP6_00447	10456_00981	11B91_03784	19742-1_02936	19742-2_02929	629_02689	AAK_S6_03834	ALB65_00532	ALB69_00453	ALB79_00461	ARP23_00718	B15_00468	B1895_03005	B4140_02277
frr		Ribosome-recycling factor	96	96	1	144	11802				557	557	557	205_01894	B425_02747	CHCC26933_01783	CMW1_02531	DSM_01860	FUA2153_00858	FUA2154_00862	Fad_01720	FadWe_02621	H_01584	HK1_00939	K2_00276	KCP2_00543	LL3_01766	MT45_01758	NRRL_00787	RD7-7_01592	SRCM101266_01720	SRCM101267_01835	SRCM101294_00368	TA208_01764	XH7_01771	YP6_01673	10456_03124	11B91_02481	19742-1_00211	19742-2_00211	629_03915	AAK_S6_03078	ALB65_01750	ALB69_01763	ALB79_01655	ARP23_03904	B15_01664	B1895_00406	B4140_01918
fabD		Malonyl CoA-acyl carrier protein transacylase	96	96	1	144	11876				953	953	953	205_01833	B425_02686	CHCC26933_01722	CMW1_02592	DSM_01799	FUA2153_00797	FUA2154_00801	Fad_01659	FadWe_02560	H_01522	HK1_00878	K2_00337	KCP2_00606	LL3_01705	MT45_01697	NRRL_00726	RD7-7_01530	SRCM101266_01781	SRCM101267_01774	SRCM101294_00429	TA208_01826	XH7_01833	YP6_01611	10456_03062	11B91_02544	19742-1_00273	19742-2_00273	629_03850	AAK_S6_03016	ALB65_01688	ALB69_01701	ALB79_01593	ARP23_03978	B15_01602	B1895_00340	B4140_01981
hisG		ATP phosphoribosyltransferase	96	96	1	144	11296				641	641	641	205_03601	B425_01961	CHCC26933_00579	CMW1_00481	DSM_03556	FUA2153_01795	FUA2154_01797	Fad_03549	FadWe_01028	H_03410	HK1_02634	K2_01734	KCP2_01964	LL3_03560	MT45_03346	NRRL_01428	RD7-7_03148	SRCM101266_00685	SRCM101267_03628	SRCM101294_02350	TA208_03502	XH7_03512	YP6_03484	10456_03255	11B91_01001	19742-1_01635	19742-2_01440	629_01932	AAK_S6_02590	ALB65_03378	ALB69_03342	ALB79_03259	ARP23_01886	B15_03325	B1895_02856	B4140_01426
rsbW		Serine-protein kinase RsbW	96	96	1	144	13923				482	482	482	205_00493	B425_03465	CHCC26933_01107	CMW1_03746	DSM_00496	FUA2153_03535	FUA2154_03225	Fad_00463	FadWe_03473	H_00378	HK1_03720	K2_03238	KCP2_03942	LL3_00472	MT45_00485	NRRL_02700	RD7-7_00489	SRCM101266_00034	SRCM101267_00491	SRCM101294_01492	TA208_00463	XH7_00471	YP6_00486	10456_00942	11B91_03822	19742-1_02975	19742-2_02968	629_02728	AAK_S6_03795	ALB65_00571	ALB69_00492	ALB79_00500	ARP23_00678	B15_00507	B1895_03045	B4140_02316
cynR		HTH-type transcriptional regulator CynR	96	96	1	144	10302				908	908	908	205_03938	B425_01627	CHCC26933_00256	CMW1_00805	DSM_03889	FUA2153_01459	FUA2154_01460	Fad_03883	FadWe_00693	H_03744	HK1_02970	K2_01405	KCP2_01617	LL3_03895	MT45_03675	NRRL_01765	RD7-7_03478	SRCM101266_01424	SRCM101267_03963	SRCM101294_03630	TA208_03836	XH7_03846	YP6_03815	10456_02867	11B91_00674	19742-1_01295	19742-2_01780	629_02288	AAK_S6_02252	ALB65_03728	ALB69_03694	ALB79_03599	ARP23_01508	B15_03664	B1895_01151	B4140_01078
icd		Isocitrate dehydrogenase [NADP]	96	96	1	144	13383				1271	1289	1271	205_02915	B425_03159	CHCC26933_02953	CMW1_01504	DSM_02872	FUA2153_02515	FUA2154_04016	Fad_02958	FadWe_04203	H_02730	HK1_01952	K2_02312	KCP2_03194	LL3_02931	MT45_02720	NRRL_03440	RD7-7_02574	SRCM101266_02904	SRCM101267_02948	SRCM101294_02825	TA208_02820	XH7_02829	YP6_02899	10456_00715	11B91_01461	19742-1_02235	19742-2_02227	629_01310	AAK_S6_00059	ALB65_02782	ALB69_02753	ALB79_02661	ARP23_02618	B15_02733	B1895_02508	B4140_01553
ribBA		Riboflavin biosynthesis protein RibBA	96	96	1	144	12547				1196	1196	1196	205_02417	B425_01023	CHCC26933_02479	CMW1_02040	DSM_02379	FUA2153_02980	FUA2154_02712	Fad_02370	FadWe_01908	H_02265	HK1_01458	K2_02848	KCP2_02757	LL3_02467	MT45_02255	NRRL_02348	RD7-7_02100	SRCM101266_03339	SRCM101267_02396	SRCM101294_03343	TA208_01082	XH7_01089	YP6_02364	10456_00215	11B91_01943	19742-1_03145	19742-2_03137	629_00800	AAK_S6_00557	ALB65_02291	ALB69_02265	ALB79_02166	ARP23_03338	B15_02235	B1895_01047	B4140_03632
group_16174		hypothetical protein	96	96	1	144	13126				764	764	764	205_02761	B425_00612	CHCC26933_02790	CMW1_01714	DSM_02718	FUA2153_02669	FUA2154_03025	Fad_02782	FadWe_03967	H_02576	HK1_01798	K2_02539	KCP2_03356	LL3_02777	MT45_02565	NRRL_02038	RD7-7_02411	SRCM101266_02750	SRCM101267_02794	SRCM101294_03032	TA208_02666	XH7_02674	YP6_02743	10456_00561	11B91_01615	19742-1_02390	19742-2_02382	629_01147	AAK_S6_00213	ALB65_02628	ALB69_02592	ALB79_02501	ARP23_02946	B15_02575	B1895_00626	B4140_03302
znuB		High-affinity zinc uptake system membrane protein ZnuB	96	96	1	144	14233				833	839	833	205_00304	B425_00208	CHCC26933_04045	CMW1_03924	DSM_00308	FUA2153_03348	FUA2154_03413	Fad_00274	FadWe_00220	H_00193	HK1_03532	K2_03424	KCP2_03691	LL3_00284	MT45_00297	NRRL_02887	RD7-7_00312	SRCM101266_03502	SRCM101267_00303	SRCM101294_03719	TA208_00279	XH7_00287	YP6_00306	10456_04008	11B91_03624	19742-1_02786	19742-2_02778	629_00317	AAK_S6_03991	ALB65_00381	ALB69_00302	ALB79_00310	ARP23_00885	B15_00311	B1895_02141	B4140_02122
ydbP		Thioredoxin-like protein YdbP	96	96	1	144	13943				317	317	317	205_00476	B425_03448	CHCC26933_01124	CMW1_03763	DSM_00479	FUA2153_03518	FUA2154_03242	Fad_00446	FadWe_03490	H_00361	HK1_03703	K2_03255	KCP2_03925	LL3_00455	MT45_00467	NRRL_02717	RD7-7_00472	SRCM101266_00017	SRCM101267_00474	SRCM101294_01509	TA208_00446	XH7_00454	YP6_00469	10456_00959	11B91_03805	19742-1_02958	19742-2_02951	629_02711	AAK_S6_03812	ALB65_00554	ALB69_00475	ALB79_00483	ARP23_00696	B15_00490	B1895_03028	B4140_02299
dapH_1		2,3,4,5-tetrahydropyridine-2,6-dicarboxylate N-acetyltransferase	96	96	1	144	12117				710	710	710	205_01663	B425_02519	CHCC26933_01558	CMW1_02771	DSM_01630	FUA2153_00630	FUA2154_00634	Fad_01492	FadWe_02393	H_01356	HK1_00709	K2_00515	KCP2_00775	LL3_01485	MT45_01518	NRRL_00558	RD7-7_01365	SRCM101266_01949	SRCM101267_01606	SRCM101294_00608	TA208_01993	XH7_02000	YP6_01432	10456_03847	11B91_02719	19742-1_00446	19742-2_00446	629_03660	AAK_S6_01319	ALB65_01511	ALB69_01523	ALB79_01418	ARP23_04205	B15_01426	B1895_00150	B4140_03058
cotM		Spore coat protein M	96	96	1	144	5831				371	371	371	205_02097	B425_00408	CHCC26933_02144	CMW1_02382	DSM_02028	FUA2153_01236	FUA2154_01240	Fad_02034	FadWe_00039	H_01733	HK1_01141	K2_00074	KCP2_04019	LL3_01916	MT45_01903	NRRL_00940	RD7-7_01763	SRCM101266_00203	SRCM101267_02045	SRCM101294_00227	TA208_01614	XH7_01621	YP6_01816	10456_02513	11B91_02340	19742-1_00064	19742-2_00064	629_00417	AAK_S6_04164	ALB65_01908	ALB69_01921	ALB79_01802	ARP23_03738	B15_01810	B1895_03620	B4140_01769
group_1666		hypothetical protein	96	96	1	144	10335				1001	1067	1002	205_03911	B425_01654	CHCC26933_00279	CMW1_00780	DSM_03862	FUA2153_01486	FUA2154_01487	Fad_03856	FadWe_00720	H_03717	HK1_02943	K2_01432	KCP2_01646	LL3_03868	MT45_03648	NRRL_01738	RD7-7_03447	SRCM101266_01397	SRCM101267_03936	SRCM101294_03657	TA208_03809	XH7_03819	YP6_03788	10456_02888	11B91_00695	19742-1_01316	19742-2_01759	629_02264	AAK_S6_02231	ALB65_03705	ALB69_03673	ALB79_03578	ARP23_01530	B15_03643	B1895_01130	B4140_01099
pyrC		Dihydroorotase	96	96	1	144	11924				887	1286	1280	205_01792	B425_02646	CHCC26933_01682	CMW1_02633	DSM_01758	FUA2153_00757	FUA2154_00761	Fad_01619	FadWe_02520	H_01483	HK1_00837	K2_00377	KCP2_00646	LL3_01665	MT45_01657	NRRL_00686	RD7-7_01490	SRCM101266_01821	SRCM101267_01734	SRCM101294_00469	TA208_01866	XH7_01873	YP6_01571	10456_03022	11B91_02586	19742-1_00313	19742-2_00313	629_03807	AAK_S6_00966	ALB65_01648	ALB69_01661	ALB79_01553	ARP23_04030	B15_01562	B1895_00298	B4140_00805
def1		Peptide deformylase 1	96	96	1	144	11894				416	482	480	205_01816	B425_02669	CHCC26933_01705	CMW1_02609	DSM_01782	FUA2153_00780	FUA2154_00784	Fad_01642	FadWe_02543	H_01505	HK1_00861	K2_00354	KCP2_00623	LL3_01688	MT45_01680	NRRL_00709	RD7-7_01513	SRCM101266_01798	SRCM101267_01757	SRCM101294_00446	TA208_01843	XH7_01850	YP6_01594	10456_03045	11B91_02561	19742-1_00290	19742-2_00290	629_03832	AAK_S6_02999	ALB65_01671	ALB69_01684	ALB79_01576	ARP23_03996	B15_01585	B1895_00322	B4140_01998
fabG_2		3-oxoacyl-[acyl-carrier-protein] reductase FabG	96	96	1	144	11760				494	728	725	205_01930	B425_01408	CHCC26933_01819	CMW1_02494	DSM_01896	FUA2153_01076	FUA2154_01080	Fad_01908	FadWe_03713	H_01620	HK1_00975	K2_00240	KCP2_00506	LL3_01802	MT45_01794	NRRL_00823	RD7-7_01630	SRCM101266_01684	SRCM101267_01871	SRCM101294_00332	TA208_01728	XH7_01735	YP6_01709	10456_03160	11B91_02445	19742-1_00175	19742-2_00175	629_03953	AAK_S6_03114	ALB65_01786	ALB69_01799	ALB79_01691	ARP23_03864	B15_01700	B1895_03142	B4140_01882
yxaF_1		putative HTH-type transcriptional regulator YxaF	96	96	1	144	11312				422	575	573	205_03611	B425_01952	CHCC26933_00568	CMW1_00492	DSM_03566	FUA2153_01785	FUA2154_01787	Fad_03559	FadWe_01018	H_03420	HK1_02644	K2_01724	KCP2_01953	LL3_03570	MT45_03357	NRRL_01438	RD7-7_03159	SRCM101266_00695	SRCM101267_03638	SRCM101294_02360	TA208_03512	XH7_03522	YP6_03494	10456_03245	11B91_00991	19742-1_01625	19742-2_01450	629_01942	AAK_S6_02580	ALB65_03388	ALB69_03352	ALB79_03269	ARP23_01874	B15_03335	B1895_02866	B4140_01416
ywqE		Tyrosine-protein phosphatase YwqE	96	96	1	144	11545				659	764	762	205_03732	B425_01832	CHCC26933_00453	CMW1_00612	DSM_03686	FUA2153_01663	FUA2154_01664	Fad_03679	FadWe_00898	H_03539	HK1_02764	K2_01606	KCP2_01830	LL3_03691	MT45_03475	NRRL_01559	RD7-7_03274	SRCM101266_01219	SRCM101267_03759	SRCM101294_02479	TA208_03631	XH7_03641	YP6_03610	10456_03648	11B91_00877	19742-1_01500	19742-2_01575	629_02072	AAK_S6_02044	ALB65_03518	ALB69_03485	ALB79_03397	ARP23_01734	B15_03460	B1895_01629	B4140_01285
cetB		hypothetical protein	96	96	1	144	10505				383	383	383	205_03808	B425_01757	CHCC26933_00378	CMW1_00688	DSM_03759	FUA2153_01588	FUA2154_01589	Fad_03754	FadWe_00822	H_03615	HK1_02840	K2_01532	KCP2_01753	LL3_03766	MT45_03549	NRRL_01634	RD7-7_03348	SRCM101266_01295	SRCM101267_03834	SRCM101294_02553	TA208_03707	XH7_03717	YP6_03685	10456_03722	11B91_00803	19742-1_01426	19742-2_01649	629_02147	AAK_S6_02118	ALB65_03592	ALB69_03559	ALB79_03472	ARP23_01654	B15_03534	B1895_01705	B4140_01211
racA		Chromosome-anchoring protein RacA	96	96	1	144	10504				563	566	563	205_03809	B425_01756	CHCC26933_00377	CMW1_00689	DSM_03760	FUA2153_01587	FUA2154_01588	Fad_03755	FadWe_00821	H_03616	HK1_02841	K2_01531	KCP2_01752	LL3_03767	MT45_03550	NRRL_01635	RD7-7_03349	SRCM101266_01296	SRCM101267_03835	SRCM101294_02554	TA208_03708	XH7_03718	YP6_03686	10456_03723	11B91_00802	19742-1_01425	19742-2_01650	629_02148	AAK_S6_02119	ALB65_03593	ALB69_03560	ALB79_03473	ARP23_01653	B15_03535	B1895_01706	B4140_01210
pbpH_1		Penicillin-binding protein H	96	96	1	144	12146				2132	2132	2132	205_01643	B425_02499	CHCC26933_01539	CMW1_02791	DSM_01610	FUA2153_00610	FUA2154_00614	Fad_01472	FadWe_02373	H_01336	HK1_00689	K2_00535	KCP2_00796	LL3_01465	MT45_01498	NRRL_00537	RD7-7_01345	SRCM101266_01969	SRCM101267_01586	SRCM101294_00628	TA208_02013	XH7_02020	YP6_01412	10456_03867	11B91_02739	19742-1_00466	19742-2_00466	629_03640	AAK_S6_01339	ALB65_01491	ALB69_01502	ALB79_01398	ARP23_04231	B15_01406	B1895_00130	B4140_03038
dgoT		D-galactonate transporter	96	96	1	144	14186				722	1310	1285	205_00334	B425_00093	CHCC26933_04019	CMW1_03899	DSM_00338	FUA2153_03376	FUA2154_03385	Fad_00304	FadWe_03632	H_00219	HK1_03562	K2_03398	KCP2_03660	LL3_00312	MT45_00325	NRRL_02859	RD7-7_00338	SRCM101266_03531	SRCM101267_00332	SRCM101294_03693	TA208_00305	XH7_00313	YP6_00332	10456_04035	11B91_03652	19742-1_02814	19742-2_02806	629_02554	AAK_S6_03964	ALB65_00408	ALB69_00329	ALB79_00337	ARP23_00857	B15_00340	B1895_02169	B4140_02149
oxdC_1		Oxalate decarboxylase OxdC	96	96	1	144	12454				887	1178	1160	205_02342	B425_01098	CHCC26933_02405	CMW1_02115	DSM_02304	FUA2153_03055	FUA2154_02637	Fad_02296	FadWe_01983	H_02190	HK1_01384	K2_02923	KCP2_02682	LL3_02393	MT45_02180	NRRL_02423	RD7-7_02025	SRCM101266_03264	SRCM101267_02321	SRCM101294_03418	TA208_01158	XH7_01165	YP6_02289	10456_00141	11B91_02018	19742-1_03220	19742-2_03212	629_00726	AAK_S6_00631	ALB65_02217	ALB69_02191	ALB79_02090	ARP23_03427	B15_02161	B1895_00972	B4140_03706
sspL		Small, acid-soluble spore protein L	96	96	1	144	12377				128	140	128	205_02288	B425_01152	CHCC26933_02353	CMW1_02167	DSM_02251	FUA2153_03108	FUA2154_02584	Fad_02242	FadWe_02037	H_01943	HK1_01331	K2_02975	KCP2_02629	LL3_02138	MT45_02127	NRRL_02477	RD7-7_01973	SRCM101266_03211	SRCM101267_02268	SRCM101294_03470	TA208_01405	XH7_01412	YP6_02038	10456_00088	11B91_02073	19742-1_03274	19742-2_03266	629_00668	AAK_S6_00684	ALB65_02164	ALB69_02138	ALB79_02035	ARP23_03486	B15_02050	B1895_00915	B4140_03816
rlmL		Ribosomal RNA large subunit methyltransferase K/L	96	96	1	144	12408				587	1205	1167	205_02306	B425_01134	CHCC26933_02369	CMW1_02151	DSM_02268	FUA2153_03091	FUA2154_02601	Fad_02260	FadWe_02019	H_02154	HK1_01348	K2_02959	KCP2_02646	LL3_02357	MT45_02144	NRRL_02459	RD7-7_01989	SRCM101266_03228	SRCM101267_02285	SRCM101294_03454	TA208_01194	XH7_01201	YP6_02253	10456_00105	11B91_02054	19742-1_03256	19742-2_03248	629_00688	AAK_S6_00667	ALB65_02181	ALB69_02155	ALB79_02055	ARP23_03465	B15_02123	B1895_00935	B4140_03742
dbpA_1		ATP-dependent RNA helicase DbpA	96	96	1	144	12416				1145	2246	2204	205_02312	B425_01128	CHCC26933_02375	CMW1_02145	DSM_02274	FUA2153_03085	FUA2154_02607	Fad_02266	FadWe_02013	H_02160	HK1_01354	K2_02953	KCP2_02652	LL3_02363	MT45_02150	NRRL_02453	RD7-7_01995	SRCM101266_03234	SRCM101267_02291	SRCM101294_03448	TA208_01188	XH7_01195	YP6_02259	10456_00111	11B91_02048	19742-1_03250	19742-2_03242	629_00694	AAK_S6_00661	ALB65_02187	ALB69_02161	ALB79_02060	ARP23_03460	B15_02129	B1895_00941	B4140_03736
ispH		4-hydroxy-3-methylbut-2-enyl diphosphate reductase	96	96	1	144	12821				521	944	933	205_02611	B425_00829	CHCC26933_02670	CMW1_01834	DSM_02571	FUA2153_02788	FUA2154_02906	Fad_02565	FadWe_01714	H_02458	HK1_01651	K2_02655	KCP2_02952	LL3_02658	MT45_02449	NRRL_02157	RD7-7_02291	SRCM101266_03740	SRCM101267_02590	SRCM101294_03150	TA208_02548	XH7_02556	YP6_02559	10456_00422	11B91_01733	19742-1_02527	19742-2_02519	629_01025	AAK_S6_00352	ALB65_02499	ALB69_02472	ALB79_02373	ARP23_03088	B15_02444	B1895_00503	B4140_03423
group_1886		Peptidoglycan-N-acetylglucosamine deacetylase	96	96	1	144	12891				659	734	733	205_02667	B425_00774	CHCC26933_02726	CMW1_01778	DSM_02626	FUA2153_02731	FUA2154_02963	Fad_02620	FadWe_01659	H_02514	HK1_01706	K2_02599	KCP2_03010	LL3_02715	MT45_02505	NRRL_02100	RD7-7_02347	SRCM101266_02658	SRCM101267_02645	SRCM101294_03094	TA208_02604	XH7_02612	YP6_02615	10456_00477	11B91_01678	19742-1_02472	19742-2_02464	629_01083	AAK_S6_00297	ALB65_02554	ALB69_02527	ALB79_02428	ARP23_03022	B15_02499	B1895_00561	B4140_03368
coaE		Dephospho-CoA kinase	96	96	1	144	13376				593	593	593	205_02908	B425_03152	CHCC26933_02946	CMW1_01511	DSM_02865	FUA2153_02522	FUA2154_04023	Fad_02951	FadWe_04210	H_02723	HK1_01945	K2_02319	KCP2_03201	LL3_02924	MT45_02713	NRRL_03447	RD7-7_02567	SRCM101266_02897	SRCM101267_02941	SRCM101294_02832	TA208_02813	XH7_02822	YP6_02892	10456_00708	11B91_01468	19742-1_02242	19742-2_02234	629_01303	AAK_S6_00066	ALB65_02775	ALB69_02746	ALB79_02654	ARP23_02625	B15_02726	B1895_02501	B4140_01546
group_1894		hypothetical protein	96	96	1	144	3368				128	128	128	205_02934	B425_03178	CHCC26933_02972	CMW1_01485	DSM_02891	FUA2153_02496	FUA2154_03997	Fad_02977	FadWe_04184	H_02749	HK1_01971	K2_02293	KCP2_03175	LL3_02950	MT45_02739	NRRL_03421	RD7-7_02593	SRCM101266_02923	SRCM101267_02967	SRCM101294_02806	TA208_02839	XH7_02848	YP6_02918	10456_00738	11B91_01441	19742-1_02214	19742-2_02206	629_01332	AAK_S6_00036	ALB65_02805	ALB69_02777	ALB79_02681	ARP23_02593	B15_02753	B1895_03282	B4140_01573
ytnP		putative quorum-quenching lactonase YtnP	96	96	1	144	3259				845	1556	852	205_02990	B425_03233	CHCC26933_03026	CMW1_01430	DSM_02947	FUA2153_02441	FUA2154_03942	Fad_03031	FadWe_04129	H_02804	HK1_02027	K2_02239	KCP2_03118	LL3_03005	MT45_02793	NRRL_03366	RD7-7_02647	SRCM101266_02977	SRCM101267_03022	SRCM101294_02752	TA208_02894	XH7_02903	YP6_02972	10456_00801	11B91_03335	19742-1_02153	19742-2_02145	629_01393	AAK_S6_01135	ALB65_02866	ALB69_02840	ALB79_02737	ARP23_02523	B15_02809	B1895_01358	B4140_01633
dctP		C4-dicarboxylate-binding periplasmic protein DctP	96	96	1	144	13957				668	1103	1025	205_00464	B425_03435	CHCC26933_01136	CMW1_03775	DSM_00467	FUA2153_03505	FUA2154_03255	Fad_00434	FadWe_03502	H_00349	HK1_03691	K2_03267	KCP2_03912	LL3_00442	MT45_00455	NRRL_02730	RD7-7_00460	SRCM101266_00005	SRCM101267_00462	SRCM101294_01521	TA208_00434	XH7_00442	YP6_00457	10456_00971	11B91_03793	19742-1_02946	19742-2_02939	629_02699	AAK_S6_03824	ALB65_00542	ALB69_00463	ALB79_00471	ARP23_00708	B15_00478	B1895_03016	B4140_02287
lolD		Lipoprotein-releasing system ATP-binding protein LolD	96	96	1	144	14096				683	683	683	205_00385	B425_03356	CHCC26933_03969	CMW1_03848	DSM_00388	FUA2153_03427	FUA2154_03334	Fad_00355	FadWe_03581	H_00271	HK1_03612	K2_03347	KCP2_03829	LL3_00365	MT45_00377	NRRL_02808	RD7-7_00388	SRCM101266_02576	SRCM101267_00383	SRCM101294_01595	TA208_00356	XH7_00364	YP6_00384	10456_01503	11B91_03710	19742-1_02867	19742-2_02859	629_02616	AAK_S6_03905	ALB65_00461	ALB69_00382	ALB79_00390	ARP23_00795	B15_00397	B1895_01954	B4140_02207
group_1975		hypothetical protein	96	96	1	144	7833				1010	1010	1010	205_01406	B425_03988	CHCC26933_03448	CMW1_03022	DSM_01373	FUA2153_00331	FUA2154_00382	Fad_01238	FadWe_02723	H_01029	HK1_00454	K2_00831	KCP2_01041	LL3_01232	MT45_01258	NRRL_00305	RD7-7_01128	SRCM101266_02205	SRCM101267_01304	SRCM101294_01148	TA208_02320	XH7_02328	YP6_01159	10456_02011	11B91_03025	19742-1_00705	19742-2_00705	629_03397	AAK_S6_01626	ALB65_01253	ALB69_01161	ALB79_01159	ARP23_04489	B15_01155	B1895_03234	B4140_02808
group_1976		Fatty acid-binding protein	96	96	1	144	7746				557	851	847	205_01343	B425_03924	CHCC26933_03385	CMW1_03085	DSM_01310	FUA2153_00268	FUA2154_00319	Fad_01174	FadWe_02787	H_00966	HK1_00391	K2_00894	KCP2_01105	LL3_01169	MT45_01195	NRRL_00242	RD7-7_01065	SRCM101266_02268	SRCM101267_01241	SRCM101294_01211	TA208_01051	XH7_01058	YP6_01096	10456_02074	11B91_03089	19742-1_00768	19742-2_00768	629_03333	AAK_S6_01688	ALB65_01190	ALB69_01098	ALB79_01096	ARP23_04560	B15_01092	B1895_02087	B4140_02746
smc_3		Chromosome partition protein Smc	96	96	1	144	7678				395	3392	3360	205_01313	B425_03894	CHCC26933_03355	CMW1_03116	DSM_01280	FUA2153_00237	FUA2154_00288	Fad_01144	FadWe_02817	H_00935	HK1_00361	K2_00925	KCP2_01137	LL3_01137	MT45_01164	NRRL_00209	RD7-7_01035	SRCM101266_02298	SRCM101267_01211	SRCM101294_01242	TA208_01020	XH7_01027	YP6_01065	10456_02102	11B91_03115	19742-1_00797	19742-2_00797	629_03305	AAK_S6_01716	ALB65_01162	ALB69_01070	ALB79_01068	ARP23_00025	B15_01064	B1895_02060	B4140_02717
group_1985		hypothetical protein	96	96	1	144	7656				302	359	357	205_01300	B425_03880	CHCC26933_03342	CMW1_03131	DSM_01267	FUA2153_00224	FUA2154_00275	Fad_01130	FadWe_02831	H_00922	HK1_00348	K2_00938	KCP2_01150	LL3_01124	MT45_01151	NRRL_00196	RD7-7_01021	SRCM101266_02311	SRCM101267_01198	SRCM101294_01255	TA208_01007	XH7_01014	YP6_01052	10456_02115	11B91_03128	19742-1_00810	19742-2_00810	629_03291	AAK_S6_01729	ALB65_01149	ALB69_01056	ALB79_01054	ARP23_00039	B15_01050	B1895_02045	B4140_02704
group_1987	htpX_2	Protease HtpX	96	96	1	144	7631				662	1250	1237	205_01280	B425_03861	CHCC26933_03323	CMW1_03167	DSM_01247	FUA2153_00205	FUA2154_00256	Fad_01111	FadWe_02850	H_00903	HK1_00328	K2_00957	KCP2_01170	LL3_01105	MT45_01132	NRRL_00177	RD7-7_01002	SRCM101266_02330	SRCM101267_01179	SRCM101294_01274	TA208_00988	XH7_00995	YP6_01033	10456_02135	11B91_03148	19742-1_00829	19742-2_00829	629_03270	AAK_S6_01749	ALB65_01130	ALB69_01036	ALB79_01034	ARP23_00062	B15_01030	B1895_02025	B4140_02684
group_1989		hypothetical protein	96	96	1	144	7575				185	185	185	205_01242	B425_03824	CHCC26933_03286	CMW1_03205	DSM_01210	FUA2153_00168	FUA2154_00219	Fad_01074	FadWe_02887	H_00866	HK1_00291	K2_00995	KCP2_01211	LL3_01068	MT45_01094	NRRL_00139	RD7-7_00965	SRCM101266_02367	SRCM101267_01142	SRCM101294_01312	TA208_00951	XH7_00958	YP6_00995	10456_02172	11B91_03184	19742-1_00867	19742-2_00867	629_03227	AAK_S6_01787	ALB65_01093	ALB69_00998	ALB79_00996	ARP23_00105	B15_00992	B1895_02392	B4140_02646
yhdL		putative anti-sigma-M factor YhdL	96	96	1	144	7521				494	1073	1065	205_01206	B425_03788	CHCC26933_03250	CMW1_03241	DSM_01174	FUA2153_00132	FUA2154_00183	Fad_01038	FadWe_02923	H_00830	HK1_00255	K2_01031	KCP2_01249	LL3_01032	MT45_01058	NRRL_00102	RD7-7_00929	SRCM101266_02403	SRCM101267_01106	SRCM101294_01348	TA208_00915	XH7_00922	YP6_00959	10456_02210	11B91_03222	19742-1_00905	19742-2_00905	629_03188	AAK_S6_01825	ALB65_01055	ALB69_00960	ALB79_00958	ARP23_00148	B15_00954	B1895_02354	B4140_02608
group_1999		hypothetical protein	96	96	1	144	7453				89	116	91	205_01154	B425_03736	CHCC26933_03199	CMW1_03293	DSM_01122	FUA2153_00079	FUA2154_00130	Fad_00986	FadWe_02975	H_00778	HK1_00203	K2_01083	KCP2_01303	LL3_00980	MT45_01006	NRRL_00048	RD7-7_00878	SRCM101266_02455	SRCM101267_01054	SRCM101294_01826	TA208_00863	XH7_00870	YP6_00907	10456_02261	11B91_03272	19742-1_00953	19742-2_00953	629_03137	AAK_S6_01876	ALB65_01001	ALB69_00909	ALB79_00907	ARP23_00211	B15_00903	B1895_02965	B4140_02557
group_2000		hypothetical protein	96	96	1	144	7440				467	467	467	205_01144	B425_03726	CHCC26933_03189	CMW1_03303	DSM_01112	FUA2153_00069	FUA2154_00120	Fad_00976	FadWe_02985	H_00768	HK1_00193	K2_01093	KCP2_01314	LL3_00970	MT45_00996	NRRL_00037	RD7-7_00868	SRCM101266_02465	SRCM101267_01044	SRCM101294_01816	TA208_00853	XH7_00860	YP6_00897	10456_02270	11B91_03281	19742-1_00963	19742-2_00963	629_03127	AAK_S6_01886	ALB65_00991	ALB69_00900	ALB79_00897	ARP23_00222	B15_00894	B1895_02955	B4140_02547
yoeB		putative protein YoeB	96	96	1	144	5931				542	542	542	205_02040	B425_00464	CHCC26933_02201	CMW1_02327	DSM_02084	FUA2153_01292	FUA2154_01295	Fad_02090	FadWe_00095	H_01788	HK1_01085	K2_03136	KCP2_04078	LL3_01971	MT45_01963	NRRL_00999	RD7-7_01820	SRCM101266_00260	SRCM101267_02101	SRCM101294_00173	TA208_01559	XH7_01566	YP6_01875	10456_02478	11B91_02269	19742-1_03434	19742-2_03426	629_00494	AAK_S6_01166	ALB65_01980	ALB69_01992	ALB79_01870	ARP23_03653	B15_01890	B1895_03560	B4140_01692
group_2009		hypothetical protein	96	96	1	144	5812				149	149	149	205_02113	B425_00392	CHCC26933_02128	CMW1_02398	DSM_02012	FUA2153_01220	FUA2154_01224	Fad_02018	FadWe_00023	H_01717	HK1_01157	K2_00090	KCP2_04002	LL3_01900	MT45_01886	NRRL_00924	RD7-7_01747	SRCM101266_00187	SRCM101267_02029	SRCM101294_00243	TA208_01630	XH7_01637	YP6_01800	10456_02497	11B91_02356	19742-1_00080	19742-2_00080	629_00401	AAK_S6_04180	ALB65_01892	ALB69_01905	ALB79_01786	ARP23_03755	B15_01794	B1895_03604	B4140_01785
pbuE_3		Purine efflux pump PbuE	96	96	1	144	10034				926	1166	1159	205_04075	B425_01492	CHCC26933_00116	CMW1_00943	DSM_04026	FUA2153_01319	FUA2154_01322	Fad_04020	FadWe_00557	H_03882	HK1_03108	K2_01273	KCP2_01472	LL3_04032	MT45_03809	NRRL_01903	RD7-7_03612	SRCM101266_01561	SRCM101267_04100	SRCM101294_01846	TA208_03974	XH7_03984	YP6_03958	10456_02701	11B91_00539	19742-1_01154	19742-2_01921	629_02426	AAK_S6_02409	ALB65_03869	ALB69_03822	ALB79_03744	ARP23_01357	B15_03816	B1895_03676	B4140_00942
teaD		TRAP-T-associated universal stress protein TeaD	96	96	1	144	10121				146	446	439	205_04019	B425_01547	CHCC26933_00168	CMW1_00888	DSM_03970	FUA2153_01377	FUA2154_01378	Fad_03963	FadWe_00613	H_03824	HK1_03051	K2_01325	KCP2_01532	LL3_03976	MT45_03756	NRRL_01846	RD7-7_03559	SRCM101266_01505	SRCM101267_04044	SRCM101294_03549	TA208_03916	XH7_03926	YP6_03905	10456_02775	11B91_00591	19742-1_01218	19742-2_01857	629_02372	AAK_S6_02344	ALB65_03819	ALB69_03767	ALB79_03689	ARP23_01420	B15_03751	B1895_04053	B4140_00994
bglS		Beta-glucanase	96	96	1	144	10193				671	785	728	205_04005	B425_01561	CHCC26933_00193	CMW1_00867	DSM_03956	FUA2153_01391	FUA2154_01392	Fad_03949	FadWe_00627	H_03810	HK1_03037	K2_01339	KCP2_01546	LL3_03962	MT45_03738	NRRL_01832	RD7-7_03535	SRCM101266_01491	SRCM101267_04030	SRCM101294_03568	TA208_03902	XH7_03912	YP6_03882	10456_02800	11B91_00603	19742-1_01223	19742-2_01852	629_02355	AAK_S6_02319	ALB65_03795	ALB69_03761	ALB79_03664	ARP23_01435	B15_03729	B1895_01213	B4140_01016
pyrE		Orotate phosphoribosyltransferase	96	96	1	144	11916				137	632	626	205_01798	B425_02652	CHCC26933_01688	CMW1_02627	DSM_01764	FUA2153_00763	FUA2154_00767	Fad_01625	FadWe_02526	H_01489	HK1_00843	K2_00371	KCP2_00640	LL3_01671	MT45_01663	NRRL_00692	RD7-7_01496	SRCM101266_01815	SRCM101267_01740	SRCM101294_00463	TA208_01860	XH7_01867	YP6_01577	10456_03028	11B91_02580	19742-1_00307	19742-2_00307	629_03814	AAK_S6_00972	ALB65_01654	ALB69_01667	ALB79_01559	ARP23_04020	B15_01568	B1895_00304	B4140_00811
dpaB		Dipicolinate synthase subunit B	96	96	1	144	11775				221	590	568	205_01916	B425_02769	CHCC26933_01805	CMW1_02509	DSM_01882	FUA2153_00880	FUA2154_00884	Fad_01742	FadWe_02643	H_01606	HK1_00961	K2_00254	KCP2_00521	LL3_01788	MT45_01780	NRRL_00809	RD7-7_01616	SRCM101266_01698	SRCM101267_01857	SRCM101294_00346	TA208_01742	XH7_01749	YP6_01695	10456_03146	11B91_02459	19742-1_00189	19742-2_00189	629_03938	AAK_S6_03100	ALB65_01772	ALB69_01785	ALB79_01677	ARP23_03881	B15_01686	B1895_03126	B4140_01896
ebrB		Multidrug resistance protein EbrB	96	96	1	144	11681				329	362	352	205_01970	B425_01447	CHCC26933_01873	CMW1_02449	DSM_01935	FUA2153_01115	FUA2154_01119	Fad_01947	FadWe_03674	H_01659	HK1_01014	K2_00140	KCP2_00459	LL3_01841	MT45_01834	NRRL_00866	RD7-7_01683	SRCM101266_01645	SRCM101267_01910	SRCM101294_00293	TA208_01688	XH7_01695	YP6_01748	10456_03206	11B91_02403	19742-1_00135	19742-2_00135	629_00349	AAK_S6_03160	ALB65_01831	ALB69_01844	ALB79_01734	ARP23_03810	B15_01746	B1895_01490	B4140_01840
dapH_2		2,3,4,5-tetrahydropyridine-2,6-dicarboxylate N-acetyltransferase	96	96	1	144	11299				473	518	513	205_03604	B425_01958	CHCC26933_00576	CMW1_00484	DSM_03559	FUA2153_01792	FUA2154_01794	Fad_03552	FadWe_01025	H_03413	HK1_02637	K2_01731	KCP2_01961	LL3_03563	MT45_03349	NRRL_01431	RD7-7_03151	SRCM101266_00688	SRCM101267_03631	SRCM101294_02353	TA208_03505	XH7_03515	YP6_03487	10456_03252	11B91_00998	19742-1_01632	19742-2_01443	629_01935	AAK_S6_02587	ALB65_03381	ALB69_03345	ALB79_03262	ARP23_01883	B15_03328	B1895_02859	B4140_01423
group_2080		hypothetical protein	96	96	1	144	11366				419	419	419	205_03650	B425_01914	CHCC26933_00531	CMW1_00529	DSM_03604	FUA2153_01747	FUA2154_01749	Fad_03597	FadWe_00980	H_03458	HK1_02682	K2_01686	KCP2_01914	LL3_03608	MT45_03394	NRRL_01476	RD7-7_03196	SRCM101266_00733	SRCM101267_03677	SRCM101294_02397	TA208_03550	XH7_03560	YP6_03531	10456_03565	11B91_00955	19742-1_01586	19742-2_01489	629_01979	AAK_S6_01961	ALB65_03433	ALB69_03396	ALB79_03313	ARP23_01829	B15_03380	B1895_01763	B4140_01375
lacA		hypothetical protein	96	96	1	144	10518				542	1004	546	205_03797	B425_01768	CHCC26933_00389	CMW1_00677	DSM_03748	FUA2153_01599	FUA2154_01600	Fad_03743	FadWe_00833	H_03604	HK1_02829	K2_01543	KCP2_01764	LL3_03755	MT45_03538	NRRL_01623	RD7-7_03338	SRCM101266_01284	SRCM101267_03823	SRCM101294_02542	TA208_03696	XH7_03706	YP6_03674	10456_03711	11B91_00814	19742-1_01436	19742-2_01639	629_02136	AAK_S6_02107	ALB65_03581	ALB69_03548	ALB79_03461	ARP23_01665	B15_03523	B1895_01694	B4140_01222
amiE		N-acetylmuramyl-L-alanine amidase	96	96	1	144	288				1025	1289	1280	205_00211	B425_00114	CHCC26933_01248	CMW1_04020	DSM_00216	FUA2153_03256	FUA2154_03505	Fad_00179	FadWe_00125	H_00100	HK1_03445	K2_03514	KCP2_03786	LL3_00191	MT45_00201	NRRL_02979	RD7-7_00211	SRCM101266_03410	SRCM101267_00211	SRCM101294_03815	TA208_00186	XH7_00194	YP6_00212	10456_03917	11B91_03523	19742-1_02685	19742-2_02677	629_00225	AAK_S6_04082	ALB65_00291	ALB69_00211	ALB79_00211	ARP23_00994	B15_00215	B1895_03333	B4140_02022
dkgB		2,5-diketo-D-gluconic acid reductase B	96	96	1	144	329				809	845	844	205_00232	B425_00134	CHCC26933_01227	CMW1_03999	DSM_00237	FUA2153_03278	FUA2154_03483	Fad_00200	FadWe_00146	H_00121	HK1_03466	K2_03494	KCP2_03764	LL3_00213	MT45_00226	NRRL_02957	RD7-7_00232	SRCM101266_03431	SRCM101267_00232	SRCM101294_03794	TA208_00207	XH7_00215	YP6_00232	10456_03937	11B91_03543	19742-1_02708	19742-2_02700	629_00245	AAK_S6_04062	ALB65_00311	ALB69_00232	ALB79_00231	ARP23_00969	B15_00238	B1895_03353	B4140_02049
yfnB		Putative HAD-hydrolase YfnB	96	96	1	144	14364				245	713	701	205_00237	B425_00139	CHCC26933_01222	CMW1_03994	DSM_00242	FUA2153_03283	FUA2154_03478	Fad_00205	FadWe_00151	H_00126	HK1_03471	K2_03489	KCP2_03759	LL3_00218	MT45_00231	NRRL_02952	RD7-7_00237	SRCM101266_03436	SRCM101267_00237	SRCM101294_03789	TA208_00212	XH7_00220	YP6_00237	10456_03943	11B91_03548	19742-1_02714	19742-2_02706	629_00250	AAK_S6_04056	ALB65_00316	ALB69_00238	ALB79_00236	ARP23_00965	B15_00243	B1895_03937	B4140_02054
ilvE		Branched-chain-amino-acid transaminase 1	96	96	1	144	14309				278	1067	1050	205_00264	B425_00166	CHCC26933_04080	CMW1_03962	DSM_00269	FUA2153_03310	FUA2154_03451	Fad_00232	FadWe_00178	H_00155	HK1_03498	K2_03460	KCP2_03732	LL3_00245	MT45_00260	NRRL_02925	RD7-7_00276	SRCM101266_03463	SRCM101267_00264	SRCM101294_03754	TA208_00241	XH7_00249	YP6_00270	10456_03976	11B91_03588	19742-1_02749	19742-2_02741	629_00280	AAK_S6_04023	ALB65_00349	ALB69_00269	ALB79_00274	ARP23_00928	B15_00275	B1895_03434	B4140_02086
tatC1		Sec-independent protein translocase protein TatCd	96	96	1	144	14277				722	785	736	205_00284	B425_00187	CHCC26933_04062	CMW1_03943	DSM_00288	FUA2153_03328	FUA2154_03433	Fad_00253	FadWe_00199	H_00174	HK1_03512	K2_03441	KCP2_03711	LL3_00264	MT45_00278	NRRL_02907	RD7-7_00294	SRCM101266_03482	SRCM101267_00283	SRCM101294_03736	TA208_00260	XH7_00268	YP6_00289	10456_03990	11B91_03606	19742-1_02767	19742-2_02759	629_00298	AAK_S6_04009	ALB65_00362	ALB69_00283	ALB79_00292	ARP23_00906	B15_00293	B1895_02122	B4140_02104
estA		Lipase EstA	96	96	1	144	14250				296	644	596	205_00289	B425_00192	CHCC26933_04057	CMW1_03938	DSM_00293	FUA2153_03333	FUA2154_03428	Fad_00258	FadWe_00204	H_00179	HK1_03517	K2_03436	KCP2_03706	LL3_00269	MT45_00283	NRRL_02902	RD7-7_00299	SRCM101266_03487	SRCM101267_00288	SRCM101294_03731	TA208_00265	XH7_00273	YP6_00294	10456_03996	11B91_03612	19742-1_02773	19742-2_02765	629_00305	AAK_S6_04003	ALB65_00368	ALB69_00289	ALB79_00298	ARP23_00900	B15_00299	B1895_02129	B4140_02110
ycgT		Ferredoxin--NADP reductase 1	96	96	1	144	14174				1010	1010	1010	205_00343	B425_00085	CHCC26933_04011	CMW1_03891	DSM_00346	FUA2153_03384	FUA2154_03377	Fad_00312	FadWe_03624	H_00228	HK1_03570	K2_03390	KCP2_03651	LL3_00320	MT45_00333	NRRL_02851	RD7-7_00346	SRCM101266_03539	SRCM101267_00340	SRCM101294_03685	TA208_00313	XH7_00321	YP6_00340	10456_04043	11B91_03660	19742-1_02822	19742-2_02814	629_02563	AAK_S6_03954	ALB65_00416	ALB69_00337	ALB79_00345	ARP23_00848	B15_00348	B1895_02177	B4140_02157
hxlB		3-hexulose-6-phosphate isomerase	96	96	1	144	14148				332	557	554	205_00355	B425_00073	CHCC26933_04000	CMW1_03877	DSM_00358	FUA2153_03396	FUA2154_03365	Fad_00324	FadWe_03612	H_00240	HK1_03582	K2_03378	KCP2_03639	LL3_00332	MT45_00345	NRRL_02839	RD7-7_00357	SRCM101266_03551	SRCM101267_00352	SRCM101294_03673	TA208_00325	XH7_00333	YP6_00353	10456_04057	11B91_03674	19742-1_02836	19742-2_02828	629_02579	AAK_S6_03940	ALB65_00430	ALB69_00351	ALB79_00359	ARP23_00832	B15_00362	B1895_02188	B4140_02172
appA_2		hypothetical protein	96	96	1	144	7425				260	1736	1661	205_01131	B425_03712	CHCC26933_03175	CMW1_03315	DSM_01099	FUA2153_00056	FUA2154_00107	Fad_00963	FadWe_02998	H_00755	HK1_00180	K2_01105	KCP2_01327	LL3_00957	MT45_00983	NRRL_00024	RD7-7_00854	SRCM101266_02478	SRCM101267_01031	SRCM101294_01803	TA208_00840	XH7_00847	YP6_00885	10456_02282	11B91_03293	19742-1_00975	19742-2_00975	629_03119	AAK_S6_01898	ALB65_00979	ALB69_00888	ALB79_00885	ARP23_00234	B15_00882	B1895_02942	B4140_02535
panS		Pantothenate precursors transporter PanS	96	96	1	144	12240				725	974	966	205_02191	B425_01248	CHCC26933_02258	CMW1_02256	DSM_02155	FUA2153_03203	FUA2154_02488	Fad_02145	FadWe_02132	H_01847	HK1_01235	K2_03068	KCP2_02532	LL3_02042	MT45_02031	NRRL_02572	RD7-7_01880	SRCM101266_03116	SRCM101267_02172	SRCM101294_00058	TA208_01500	XH7_01507	YP6_01944	10456_01708	11B91_02158	19742-1_03376	19742-2_03368	629_00559	AAK_S6_00807	ALB65_02038	ALB69_02051	ALB79_01928	ARP23_03580	B15_01947	B1895_02243	B4140_00585
group_2279		hypothetical protein	96	96	1	144	12342				251	251	251	205_02264	B425_01176	CHCC26933_02329	CMW1_02190	DSM_02227	FUA2153_03132	FUA2154_02560	Fad_02218	FadWe_02061	H_01919	HK1_01307	K2_02999	KCP2_02605	LL3_02114	MT45_02103	NRRL_02500	RD7-7_01950	SRCM101266_03187	SRCM101267_02244	SRCM101294_03494	TA208_01429	XH7_01436	YP6_02015	10456_00065	11B91_02096	19742-1_03297	19742-2_03289	629_00643	AAK_S6_00707	ALB65_02138	ALB69_02115	ALB79_02012	ARP23_03509	B15_02027	B1895_00891	B4140_03839
dfrA		IS1595 family transposase ISSsu9	96	96	1	144	12351				386	485	481	205_02269	B425_01171	CHCC26933_02334	CMW1_02185	DSM_02232	FUA2153_03127	FUA2154_02565	Fad_02223	FadWe_02056	H_01924	HK1_01312	K2_02994	KCP2_02610	LL3_02119	MT45_02108	NRRL_02495	RD7-7_01955	SRCM101266_03192	SRCM101267_02249	SRCM101294_03489	TA208_01424	XH7_01431	YP6_02020	10456_00070	11B91_02091	19742-1_03292	19742-2_03284	629_00649	AAK_S6_00702	ALB65_02146	ALB69_02120	ALB79_02017	ARP23_03504	B15_02032	B1895_00896	B4140_03834
group_2283		hypothetical protein	96	96	1	144	12371				257	257	257	205_02283	B425_01157	CHCC26933_02348	CMW1_02172	DSM_02246	FUA2153_03113	FUA2154_02579	Fad_02237	FadWe_02042	H_01938	HK1_01326	K2_02980	KCP2_02624	LL3_02133	MT45_02122	NRRL_02481	RD7-7_01968	SRCM101266_03206	SRCM101267_02263	SRCM101294_03475	TA208_01410	XH7_01417	YP6_02033	10456_00083	11B91_02078	19742-1_03279	19742-2_03271	629_00663	AAK_S6_00689	ALB65_02159	ALB69_02133	ALB79_02030	ARP23_03491	B15_02045	B1895_00910	B4140_03821
group_2284		hypothetical protein	96	96	1	144	12379				143	218	143	205_02290	B425_01150	CHCC26933_02355	CMW1_02165	DSM_02253	FUA2153_03106	FUA2154_02586	Fad_02244	FadWe_02035	H_01945	HK1_01333	K2_02973	KCP2_02631	LL3_02140	MT45_02129	NRRL_02475	RD7-7_01975	SRCM101266_03213	SRCM101267_02270	SRCM101294_03468	TA208_01403	XH7_01410	YP6_02040	10456_00090	11B91_02071	19742-1_03272	19742-2_03264	629_00670	AAK_S6_00682	ALB65_02166	ALB69_02140	ALB79_02037	ARP23_03484	B15_02052	B1895_00917	B4140_03814
ykuD_2		hypothetical protein	96	96	1	144	12669				377	578	522	205_02487	B425_00954	CHCC26933_02548	CMW1_01956	DSM_02448	FUA2153_02911	FUA2154_02781	Fad_02440	FadWe_01839	H_02334	HK1_01527	K2_02777	KCP2_02826	LL3_02536	MT45_02326	NRRL_02280	RD7-7_02169	SRCM101266_03864	SRCM101267_02466	SRCM101294_03272	TA208_02424	XH7_02432	YP6_02434	10456_00300	11B91_01856	19742-1_02649	19742-2_02641	629_00896	AAK_S6_00474	ALB65_02377	ALB69_02350	ALB79_02250	ARP23_03230	B15_02322	B1895_01287	B4140_03544
mmgD		Citrate/2-methylcitrate synthase	96	96	1	144	12688				848	1097	1089	205_02505	B425_00936	CHCC26933_02566	CMW1_01938	DSM_02466	FUA2153_02893	FUA2154_02799	Fad_02458	FadWe_01821	H_02352	HK1_01545	K2_02759	KCP2_02844	LL3_02554	MT45_02344	NRRL_02262	RD7-7_02187	SRCM101266_03846	SRCM101267_02484	SRCM101294_03254	TA208_02442	XH7_02450	YP6_02452	10456_00318	11B91_01838	19742-1_02631	19742-2_02623	629_00915	AAK_S6_00456	ALB65_02395	ALB69_02368	ALB79_02270	ARP23_03211	B15_02340	B1895_01305	B4140_03526
lytC_1		N-acetylmuramoyl-L-alanine amidase LytC	96	96	1	144	12695				545	626	623	205_02511	B425_00930	CHCC26933_02571	CMW1_01933	DSM_02472	FUA2153_02888	FUA2154_02804	Fad_02464	FadWe_01815	H_02357	HK1_01551	K2_02754	KCP2_02850	LL3_02559	MT45_02349	NRRL_02257	RD7-7_02192	SRCM101266_03840	SRCM101267_02490	SRCM101294_03249	TA208_02447	XH7_02455	YP6_02457	10456_00323	11B91_01832	19742-1_02626	19742-2_02618	629_00921	AAK_S6_00451	ALB65_02400	ALB69_02373	ALB79_02275	ARP23_03204	B15_02345	B1895_01311	B4140_03521
spoIIIAH		Stage III sporulation protein AH	96	96	1	144	12731				326	665	646	205_02535	B425_00906	CHCC26933_02594	CMW1_01910	DSM_02495	FUA2153_02865	FUA2154_02828	Fad_02488	FadWe_01791	H_02381	HK1_01575	K2_02731	KCP2_02876	LL3_02582	MT45_02373	NRRL_02233	RD7-7_02215	SRCM101266_03816	SRCM101267_02514	SRCM101294_03226	TA208_02471	XH7_02479	YP6_02481	10456_00346	11B91_01809	19742-1_02603	19742-2_02595	629_00948	AAK_S6_00428	ALB65_02423	ALB69_02396	ALB79_02298	ARP23_03174	B15_02368	B1895_00426	B4140_03498
yqeN		putative protein YqeN	96	96	1	144	12874				281	1022	1011	205_02652	B425_00789	CHCC26933_02710	CMW1_01794	DSM_02611	FUA2153_02748	FUA2154_02946	Fad_02605	FadWe_01674	H_02498	HK1_01691	K2_02615	KCP2_02994	LL3_02698	MT45_02489	NRRL_02117	RD7-7_02331	SRCM101266_02643	SRCM101267_02630	SRCM101294_03110	TA208_02588	XH7_02596	YP6_02599	10456_00462	11B91_01693	19742-1_02487	19742-2_02479	629_01068	AAK_S6_00312	ALB65_02539	ALB69_02512	ALB79_02413	ARP23_03040	B15_02484	B1895_00546	B4140_03383
group_2319		hypothetical protein	96	96	1	144	13085				230	230	230	205_02729	B425_00644	CHCC26933_02758	CMW1_01746	DSM_02686	FUA2153_02701	FUA2154_02993	Fad_02750	FadWe_03999	H_02544	HK1_01766	K2_02571	KCP2_03388	LL3_02745	MT45_02533	NRRL_02070	RD7-7_02379	SRCM101266_02718	SRCM101267_02708	SRCM101294_03064	TA208_02634	XH7_02642	YP6_02650	10456_00529	11B91_01647	19742-1_02422	19742-2_02414	629_01114	AAK_S6_00245	ALB65_02596	ALB69_02560	ALB79_02469	ARP23_02983	B15_02543	B1895_00592	B4140_03334
mltG_2		Endolytic murein transglycosylase	96	96	1	144	13102				341	1091	1083	205_02742	B425_00631	CHCC26933_02771	CMW1_01733	DSM_02699	FUA2153_02688	FUA2154_03006	Fad_02763	FadWe_03986	H_02557	HK1_01779	K2_02558	KCP2_03375	LL3_02758	MT45_02546	NRRL_02057	RD7-7_02392	SRCM101266_02731	SRCM101267_02775	SRCM101294_03051	TA208_02647	XH7_02655	YP6_02724	10456_00542	11B91_01634	19742-1_02409	19742-2_02401	629_01128	AAK_S6_00232	ALB65_02609	ALB69_02573	ALB79_02482	ARP23_02966	B15_02556	B1895_00606	B4140_03321
group_2331		hypothetical protein	96	96	1	144	1268				608	854	848	205_00618	B425_03550	CHCC26933_03762	CMW1_03649	DSM_00577	FUA2153_03618	FUA2154_00041	Fad_00550	FadWe_00506	H_00467	HK1_03845	K2_03147	KCP2_00205	LL3_00556	MT45_00577	NRRL_02616	RD7-7_00570	SRCM101266_00158	SRCM101267_00615	SRCM101294_01412	TA208_00552	XH7_00560	YP6_00587	10456_00823	11B91_03928	19742-1_03079	19742-2_03071	629_02845	AAK_S6_03676	ALB65_00686	ALB69_00596	ALB79_00606	ARP23_00537	B15_00603	B1895_00788	B4140_02454
group_2337		hypothetical protein	96	96	1	144	13975				266	299	266	205_00451	B425_03422	CHCC26933_03907	CMW1_03785	DSM_00454	FUA2153_03494	FUA2154_03266	Fad_00421	FadWe_03515	H_00338	HK1_03678	K2_03279	KCP2_03899	LL3_00431	MT45_00444	NRRL_02741	RD7-7_00450	SRCM101266_02510	SRCM101267_00449	SRCM101294_01532	TA208_00423	XH7_00431	YP6_00446	10456_00982	11B91_03783	19742-1_02935	19742-2_02928	629_02688	AAK_S6_03835	ALB65_00531	ALB69_00452	ALB79_00460	ARP23_00719	B15_00467	B1895_03004	B4140_02276
mrdA		Peptidoglycan D,D-transpeptidase MrdA	96	96	1	144	14045				1259	2126	1997	205_00426	B425_03397	CHCC26933_03928	CMW1_03807	DSM_00429	FUA2153_03468	FUA2154_03293	Fad_00396	FadWe_03540	H_00312	HK1_03653	K2_03306	KCP2_03872	LL3_00406	MT45_00418	NRRL_02766	RD7-7_00428	SRCM101266_02535	SRCM101267_00424	SRCM101294_01554	TA208_00397	XH7_00405	YP6_00425	10456_01463	11B91_03750	19742-1_02907	19742-2_02899	629_02658	AAK_S6_03865	ALB65_00501	ALB69_00422	ALB79_00430	ARP23_00747	B15_00437	B1895_01996	B4140_02247
kipR		HTH-type transcriptional regulator KipR	96	96	1	144	14051				749	779	777	205_00422	B425_03393	CHCC26933_03932	CMW1_03811	DSM_00425	FUA2153_03464	FUA2154_03297	Fad_00392	FadWe_03544	H_00308	HK1_03649	K2_03310	KCP2_03868	LL3_00402	MT45_00414	NRRL_02770	RD7-7_00425	SRCM101266_02539	SRCM101267_00420	SRCM101294_01558	TA208_00393	XH7_00401	YP6_00421	10456_01467	11B91_03746	19742-1_02903	19742-2_02895	629_02654	AAK_S6_03869	ALB65_00497	ALB69_00418	ALB79_00426	ARP23_00751	B15_00433	B1895_01992	B4140_02243
ycnJ		Copper transport protein YcnJ	96	96	1	144	14069				935	1628	1615	205_00408	B425_03379	CHCC26933_03946	CMW1_03825	DSM_00411	FUA2153_03450	FUA2154_03311	Fad_00378	FadWe_03558	H_00294	HK1_03635	K2_03324	KCP2_03853	LL3_00388	MT45_00400	NRRL_02784	RD7-7_00411	SRCM101266_02553	SRCM101267_00406	SRCM101294_01572	TA208_00379	XH7_00387	YP6_00407	10456_01481	11B91_03732	19742-1_02889	19742-2_02881	629_02640	AAK_S6_03883	ALB65_00483	ALB69_00404	ALB79_00412	ARP23_00770	B15_00419	B1895_01977	B4140_02229
davT		5-aminovalerate aminotransferase DavT	96	96	1	144	14074				746	1307	1295	205_00403	B425_03374	CHCC26933_03951	CMW1_03830	DSM_00406	FUA2153_03445	FUA2154_03316	Fad_00373	FadWe_03563	H_00289	HK1_03630	K2_03329	KCP2_03848	LL3_00383	MT45_00395	NRRL_02789	RD7-7_00406	SRCM101266_02558	SRCM101267_00401	SRCM101294_01577	TA208_00374	XH7_00382	YP6_00402	10456_01486	11B91_03727	19742-1_02884	19742-2_02876	629_02635	AAK_S6_03888	ALB65_00478	ALB69_00399	ALB79_00407	ARP23_00775	B15_00414	B1895_01972	B4140_02224
menE_2		2-succinylbenzoate--CoA ligase	96	96	1	144	3146				866	1463	1450	205_03062	B425_03304	CHCC26933_03098	CMW1_01359	DSM_03018	FUA2153_02370	FUA2154_03871	Fad_03101	FadWe_04059	H_02875	HK1_02098	K2_02167	KCP2_03044	LL3_03076	MT45_02864	NRRL_03294	RD7-7_02721	SRCM101266_03048	SRCM101267_03093	SRCM101294_01008	TA208_02966	XH7_02975	YP6_03045	10456_01545	11B91_03411	19742-1_02081	19742-2_02073	629_01466	AAK_S6_00864	ALB65_02943	ALB69_02915	ALB79_02811	ARP23_02447	B15_02884	B1895_01435	B4140_02484
yidD		Putative membrane protein insertion efficiency factor	96	96	1	144	3153				227	227	227	205_03055	B425_03297	CHCC26933_03091	CMW1_01366	DSM_03011	FUA2153_02377	FUA2154_03878	Fad_03094	FadWe_04066	H_02868	HK1_02091	K2_02174	KCP2_03051	LL3_03069	MT45_02857	NRRL_03301	RD7-7_02714	SRCM101266_03041	SRCM101267_03086	SRCM101294_01015	TA208_02959	XH7_02968	YP6_03038	10456_01556	11B91_03404	19742-1_02088	19742-2_02080	629_01459	AAK_S6_00875	ALB65_02932	ALB69_02904	ALB79_02804	ARP23_02456	B15_02876	B1895_01427	B4140_02491
group_2390		hypothetical protein	96	96	1	144	3155				443	443	443	205_03053	B425_03295	CHCC26933_03089	CMW1_01368	DSM_03009	FUA2153_02379	FUA2154_03880	Fad_03092	FadWe_04068	H_02866	HK1_02089	K2_02176	KCP2_03053	LL3_03067	MT45_02855	NRRL_03303	RD7-7_02712	SRCM101266_03039	SRCM101267_03084	SRCM101294_01017	TA208_02957	XH7_02966	YP6_03036	10456_01558	11B91_03402	19742-1_02090	19742-2_02082	629_01457	AAK_S6_00877	ALB65_02930	ALB69_02902	ALB79_02802	ARP23_02458	B15_02874	B1895_01425	B4140_02493
csaA		putative chaperone CsaA	96	96	1	144	12197				332	332	332	205_02162	B425_01277	CHCC26933_02230	CMW1_02285	DSM_02126	FUA2153_03231	FUA2154_02460	Fad_02116	FadWe_02162	H_01819	HK1_01206	K2_03096	KCP2_02503	LL3_02014	MT45_02002	NRRL_02600	RD7-7_01852	SRCM101266_03087	SRCM101267_02143	SRCM101294_00086	TA208_01528	XH7_01535	YP6_01915	10456_01679	11B91_02187	19742-1_03405	19742-2_03397	629_00529	AAK_S6_00836	ALB65_02009	ALB69_02022	ALB79_01899	ARP23_03614	B15_01918	B1895_02214	B4140_00556
group_2395		Protein csk22	96	96	1	144	12203				275	521	509	205_02166	B425_01273	CHCC26933_02234	CMW1_02281	DSM_02130	FUA2153_03227	FUA2154_02464	Fad_02120	FadWe_02158	H_01823	HK1_01210	K2_03092	KCP2_02507	LL3_02018	MT45_02006	NRRL_02596	RD7-7_01856	SRCM101266_03091	SRCM101267_02147	SRCM101294_00082	TA208_01524	XH7_01531	YP6_01919	10456_01683	11B91_02183	19742-1_03401	19742-2_03393	629_00533	AAK_S6_00832	ALB65_02013	ALB69_02026	ALB79_01903	ARP23_03610	B15_01922	B1895_02218	B4140_00560
mtnD		Acireductone dioxygenase	96	96	1	144	8274				536	536	536	205_01609	B425_02465	CHCC26933_01507	CMW1_02823	DSM_01576	FUA2153_00576	FUA2154_00581	Fad_01439	FadWe_02340	H_01303	HK1_00656	K2_00567	KCP2_00829	LL3_01432	MT45_01464	NRRL_00504	RD7-7_01313	SRCM101266_02003	SRCM101267_01552	SRCM101294_00660	TA208_02046	XH7_02054	YP6_01380	10456_01806	11B91_02777	19742-1_00502	19742-2_00502	629_03603	AAK_S6_01376	ALB65_01456	ALB69_01465	ALB79_01359	ARP23_04269	B15_01370	B1895_00097	B4140_02999
group_2418		hypothetical protein	96	96	1	144	8255				479	776	675	205_01596	B425_02452	CHCC26933_01494	CMW1_02836	DSM_01563	FUA2153_00563	FUA2154_00568	Fad_01426	FadWe_02327	H_01290	HK1_00643	K2_00580	KCP2_00842	LL3_01419	MT45_01451	NRRL_00491	RD7-7_01300	SRCM101266_02016	SRCM101267_01539	SRCM101294_00673	TA208_02059	XH7_02067	YP6_01367	10456_01819	11B91_02790	19742-1_00515	19742-2_00515	629_03591	AAK_S6_01390	ALB65_01443	ALB69_01452	ALB79_01346	ARP23_04282	B15_01357	B1895_00083	B4140_02986
group_2434		hypothetical protein	96	96	1	144	8074				983	983	983	205_01480	B425_03078	CHCC26933_01024	CMW1_02952	DSM_01446	FUA2153_00445	FUA2154_00451	Fad_01308	FadWe_02209	H_01173	HK1_00527	K2_00697	KCP2_00965	LL3_01302	MT45_01332	NRRL_00374	RD7-7_01185	SRCM101266_02132	SRCM101267_01423	SRCM101294_01081	TA208_02177	XH7_02185	YP6_01249	10456_01937	11B91_02905	19742-1_00642	19742-2_00642	629_03468	AAK_S6_01508	ALB65_01325	ALB69_01336	ALB79_01229	ARP23_04423	B15_01240	B1895_03463	B4140_02891
group_2435		hypothetical protein	96	96	1	144	8065				431	542	533	205_01476	B425_03085	CHCC26933_01031	CMW1_02960	DSM_01442	FUA2153_00438	FUA2154_00444	Fad_01301	FadWe_02202	H_01166	HK1_00523	K2_00704	KCP2_00969	LL3_01295	MT45_01325	NRRL_00367	RD7-7_01178	SRCM101266_02135	SRCM101267_01420	SRCM101294_01088	TA208_02184	XH7_02192	YP6_01242	10456_01944	11B91_02912	19742-1_00649	19742-2_00649	629_03461	AAK_S6_01515	ALB65_01318	ALB69_01329	ALB79_01222	ARP23_04431	B15_01233	B1895_03456	B4140_02884
thiS		Sulfur carrier protein ThiS	96	96	1	144	7831				173	203	202	205_01404	B425_03986	CHCC26933_03446	CMW1_03024	DSM_01371	FUA2153_00329	FUA2154_00380	Fad_01236	FadWe_02725	H_01027	HK1_00452	K2_00833	KCP2_01043	LL3_01230	MT45_01256	NRRL_00303	RD7-7_01126	SRCM101266_02207	SRCM101267_01302	SRCM101294_01150	TA208_02322	XH7_02330	YP6_01157	10456_02013	11B91_03027	19742-1_00707	19742-2_00707	629_03395	AAK_S6_01628	ALB65_01251	ALB69_01159	ALB79_01157	ARP23_04491	B15_01153	B1895_03232	B4140_02806
pksF		Polyketide biosynthesis malonyl-ACP decarboxylase PksF	96	96	1	144	7527				398	1244	1227	205_01212	B425_03794	CHCC26933_03256	CMW1_03235	DSM_01180	FUA2153_00138	FUA2154_00189	Fad_01044	FadWe_02917	H_00836	HK1_00261	K2_01025	KCP2_01243	LL3_01038	MT45_01064	NRRL_00108	RD7-7_00935	SRCM101266_02397	SRCM101267_01112	SRCM101294_01342	TA208_00921	XH7_00928	YP6_00965	10456_02204	11B91_03216	19742-1_00899	19742-2_00899	629_03194	AAK_S6_01819	ALB65_01061	ALB69_00966	ALB79_00964	ARP23_00142	B15_00960	B1895_02360	B4140_02614
group_2467		hypothetical protein	96	96	1	144	7474				902	1019	915	205_01174	B425_03756	CHCC26933_03218	CMW1_03274	DSM_01142	FUA2153_00099	FUA2154_00150	Fad_01006	FadWe_02955	H_00798	HK1_00223	K2_01063	KCP2_01283	LL3_01000	MT45_01026	NRRL_00069	RD7-7_00897	SRCM101266_02435	SRCM101267_01074	SRCM101294_01381	TA208_00883	XH7_00890	YP6_00927	10456_02242	11B91_03254	19742-1_00937	19742-2_00937	629_03156	AAK_S6_01857	ALB65_01021	ALB69_00928	ALB79_00926	ARP23_00189	B15_00922	B1895_02984	B4140_02576
group_2491		hypothetical protein	96	96	1	144	13564				749	752	749	205_04121	B425_04037	CHCC26933_00092	CMW1_00963	DSM_04066	FUA2153_04044	FUA2154_04043	Fad_04047	FadWe_00257	H_03909	HK1_03148	K2_01247	KCP2_00017	LL3_04072	MT45_03834	NRRL_03542	RD7-7_03638	SRCM101266_00950	SRCM101267_04139	SRCM101294_01872	TA208_04001	XH7_04011	YP6_03983	10456_02679	11B91_00519	19742-1_01131	19742-2_01944	629_02447	AAK_S6_02431	ALB65_03891	ALB69_03846	ALB79_03766	ARP23_01328	B15_03839	B1895_02755	B4140_00920
des		Fatty acid desaturase	96	96	1	144	10050				1034	1049	1048	205_04069	B425_01498	CHCC26933_00122	CMW1_00937	DSM_04020	FUA2153_01325	FUA2154_01328	Fad_04014	FadWe_00563	H_03876	HK1_03102	K2_01279	KCP2_01478	LL3_04026	MT45_03803	NRRL_01897	RD7-7_03606	SRCM101266_01555	SRCM101267_04094	SRCM101294_03504	TA208_03968	XH7_03978	YP6_03952	10456_02707	11B91_00545	19742-1_01160	19742-2_01915	629_02420	AAK_S6_02403	ALB65_03863	ALB69_03816	ALB79_03738	ARP23_01364	B15_03810	B1895_03202	B4140_00948
iolE		Inosose dehydratase	96	96	1	144	10065				896	896	896	205_04057	B425_01510	CHCC26933_00135	CMW1_00925	DSM_04008	FUA2153_01337	FUA2154_01340	Fad_04002	FadWe_00575	H_03864	HK1_03090	K2_01291	KCP2_01491	LL3_04014	MT45_03791	NRRL_01885	RD7-7_03594	SRCM101266_01543	SRCM101267_04082	SRCM101294_03516	TA208_03956	XH7_03966	YP6_03940	10456_02720	11B91_00558	19742-1_01173	19742-2_01902	629_02407	AAK_S6_02390	ALB65_03850	ALB69_03803	ALB79_03725	ARP23_01379	B15_03797	B1895_03189	B4140_00961
ygcS		Inner membrane metabolite transport protein YgcS	96	96	1	144	10068				500	1295	1285	205_04056	B425_01511	CHCC26933_00136	CMW1_00923	DSM_04007	FUA2153_01338	FUA2154_01341	Fad_04001	FadWe_00576	H_03863	HK1_03089	K2_01292	KCP2_01492	LL3_04013	MT45_03790	NRRL_01884	RD7-7_03593	SRCM101266_01542	SRCM101267_04081	SRCM101294_03517	TA208_03955	XH7_03965	YP6_03939	10456_02721	11B91_00559	19742-1_01174	19742-2_01901	629_02406	AAK_S6_02389	ALB65_03849	ALB69_03802	ALB79_03724	ARP23_01380	B15_03796	B1895_03188	B4140_00962
hutI		Imidazolonepropionase	96	96	1	144	10111				1265	1265	1265	205_04032	B425_01534	CHCC26933_00160	CMW1_00898	DSM_03983	FUA2153_01363	FUA2154_01365	Fad_03976	FadWe_00600	H_03839	HK1_03065	K2_01316	KCP2_01518	LL3_03989	MT45_03766	NRRL_01860	RD7-7_03568	SRCM101266_01518	SRCM101267_04057	SRCM101294_03541	TA208_03931	XH7_03941	YP6_03915	10456_02759	11B91_00582	19742-1_01202	19742-2_01873	629_02383	AAK_S6_02351	ALB65_03826	ALB69_03774	ALB79_03696	ARP23_01410	B15_03768	B1895_03165	B4140_00985
group_2516		Putative 3-methyladenine DNA glycosylase	96	96	1	144	10245				401	590	588	205_03963	B425_01602	CHCC26933_00227	CMW1_00827	DSM_03914	FUA2153_01433	FUA2154_01434	Fad_03908	FadWe_00668	H_03769	HK1_02995	K2_01378	KCP2_01592	LL3_03921	MT45_03698	NRRL_01791	RD7-7_03502	SRCM101266_01449	SRCM101267_03988	SRCM101294_03608	TA208_03861	XH7_03871	YP6_03842	10456_02840	11B91_00643	19742-1_01271	19742-2_01804	629_02313	AAK_S6_02279	ALB65_03755	ALB69_03721	ALB79_03624	ARP23_01482	B15_03689	B1895_01174	B4140_01056
wecD		dTDP-fucosamine acetyltransferase	96	96	1	144	10359				680	863	861	205_03893	B425_01672	CHCC26933_00297	CMW1_00762	DSM_03844	FUA2153_01504	FUA2154_01505	Fad_03838	FadWe_00738	H_03699	HK1_02925	K2_01450	KCP2_01665	LL3_03850	MT45_03631	NRRL_01720	RD7-7_03429	SRCM101266_01379	SRCM101267_03918	SRCM101294_02636	TA208_03791	XH7_03801	YP6_03770	10456_02908	11B91_00715	19742-1_01337	19742-2_01738	629_02244	AAK_S6_02210	ALB65_03685	ALB69_03652	ALB79_03560	ARP23_01553	B15_03625	B1895_01109	B4140_01120
bshC		Putative cysteine ligase BshC	96	96	1	144	11970				1580	1676	1675	205_01757	B425_02611	CHCC26933_01647	CMW1_02668	DSM_01723	FUA2153_00722	FUA2154_00726	Fad_01584	FadWe_02485	H_01448	HK1_00802	K2_00412	KCP2_00682	LL3_01630	MT45_01622	NRRL_00651	RD7-7_01455	SRCM101266_01856	SRCM101267_01699	SRCM101294_00504	TA208_01901	XH7_01908	YP6_01536	10456_02987	11B91_02621	19742-1_00348	19742-2_00348	629_03768	AAK_S6_00931	ALB65_01613	ALB69_01626	ALB79_01517	ARP23_04069	B15_01527	B1895_00261	B4140_00770
rnhB		Ribonuclease HII	96	96	1	144	11859				437	767	759	205_01848	B425_02701	CHCC26933_01737	CMW1_02577	DSM_01814	FUA2153_00812	FUA2154_00816	Fad_01674	FadWe_02575	H_01537	HK1_00893	K2_00322	KCP2_00591	LL3_01720	MT45_01712	NRRL_00741	RD7-7_01545	SRCM101266_01766	SRCM101267_01789	SRCM101294_00414	TA208_01811	XH7_01818	YP6_01627	10456_03078	11B91_02527	19742-1_00257	19742-2_00257	629_03867	AAK_S6_03032	ALB65_01704	ALB69_01717	ALB79_01609	ARP23_03957	B15_01618	B1895_00357	B4140_01965
flhB_1		Flagellar biosynthetic protein FlhB	96	96	1	144	11857				281	281	281	205_01850	B425_02703	CHCC26933_01739	CMW1_02575	DSM_01816	FUA2153_00814	FUA2154_00818	Fad_01676	FadWe_02577	H_01539	HK1_00895	K2_00320	KCP2_00589	LL3_01722	MT45_01714	NRRL_00743	RD7-7_01547	SRCM101266_01764	SRCM101267_01791	SRCM101294_00412	TA208_01809	XH7_01816	YP6_01629	10456_03080	11B91_02525	19742-1_00255	19742-2_00255	629_03869	AAK_S6_03034	ALB65_01706	ALB69_01719	ALB79_01611	ARP23_03955	B15_01620	B1895_00359	B4140_01963
ylxH		Flagellum site-determining protein YlxH	96	96	1	144	11815				749	893	891	205_01883	B425_02736	CHCC26933_01772	CMW1_02542	DSM_01849	FUA2153_00847	FUA2154_00851	Fad_01709	FadWe_02610	H_01573	HK1_00928	K2_00287	KCP2_00555	LL3_01755	MT45_01747	NRRL_00776	RD7-7_01580	SRCM101266_01731	SRCM101267_01824	SRCM101294_00379	TA208_01775	XH7_01782	YP6_01662	10456_03113	11B91_02492	19742-1_00222	19742-2_00222	629_03903	AAK_S6_03067	ALB65_01739	ALB69_01752	ALB79_01644	ARP23_03915	B15_01653	B1895_00394	B4140_01929
pglF		UDP-N-acetyl-alpha-D-glucosamine C6 dehydratase	96	96	1	144	11185				1121	1817	1803	205_03550	B425_02013	CHCC26933_00627	CMW1_00429	DSM_03505	FUA2153_01846	FUA2154_01848	Fad_03497	FadWe_01080	H_03359	HK1_02583	K2_01783	KCP2_02018	LL3_03509	MT45_03296	NRRL_01376	RD7-7_03098	SRCM101266_00634	SRCM101267_03577	SRCM101294_02298	TA208_03451	XH7_03461	YP6_03433	10456_03311	11B91_01049	19742-1_01688	19742-2_01387	629_01883	AAK_S6_02646	ALB65_03322	ALB69_03287	ALB79_03212	ARP23_01946	B15_03275	B1895_03104	B4140_01473
group_2592		hypothetical protein	96	96	1	144	10512				386	443	442	205_03802	B425_01763	CHCC26933_00384	CMW1_00682	DSM_03753	FUA2153_01594	FUA2154_01595	Fad_03748	FadWe_00828	H_03609	HK1_02834	K2_01538	KCP2_01759	LL3_03760	MT45_03543	NRRL_01628	RD7-7_03343	SRCM101266_01289	SRCM101267_03828	SRCM101294_02547	TA208_03701	XH7_03711	YP6_03679	10456_03716	11B91_00809	19742-1_01431	19742-2_01644	629_02141	AAK_S6_02112	ALB65_03586	ALB69_03553	ALB79_03466	ARP23_01660	B15_03528	B1895_01699	B4140_01217
prmC		Release factor glutamine methyltransferase	96	96	1	144	10507				677	860	858	205_03806	B425_01759	CHCC26933_00380	CMW1_00686	DSM_03757	FUA2153_01590	FUA2154_01591	Fad_03752	FadWe_00824	H_03613	HK1_02838	K2_01534	KCP2_01755	LL3_03764	MT45_03547	NRRL_01632	RD7-7_03346	SRCM101266_01293	SRCM101267_03832	SRCM101294_02551	TA208_03705	XH7_03715	YP6_03683	10456_03720	11B91_00805	19742-1_01428	19742-2_01647	629_02145	AAK_S6_02116	ALB65_03590	ALB69_03557	ALB79_03470	ARP23_01656	B15_03532	B1895_01703	B4140_01213
hrp1_2		Hypoxic response protein 1	96	96	1	144	11991				443	443	443	205_01739	B425_02594	CHCC26933_01630	CMW1_02685	DSM_01706	FUA2153_00705	FUA2154_00709	Fad_01567	FadWe_02468	H_01431	HK1_00785	K2_00429	KCP2_00699	LL3_01613	MT45_01605	NRRL_00634	RD7-7_01438	SRCM101266_01873	SRCM101267_01682	SRCM101294_00522	TA208_01918	XH7_01925	YP6_01519	10456_03766	11B91_02639	19742-1_00365	19742-2_00365	629_03750	AAK_S6_01238	ALB65_01595	ALB69_01607	ALB79_01499	ARP23_04090	B15_01510	B1895_00243	B4140_00752
group_2598		hypothetical protein	96	96	1	144	12013				146	623	613	205_01724	B425_02579	CHCC26933_01615	CMW1_02700	DSM_01691	FUA2153_00690	FUA2154_00694	Fad_01552	FadWe_02453	H_01416	HK1_00770	K2_00444	KCP2_00714	LL3_01545	MT45_01590	NRRL_00618	RD7-7_01423	SRCM101266_01888	SRCM101267_01667	SRCM101294_00537	TA208_01933	XH7_01940	YP6_01504	10456_03781	11B91_02654	19742-1_00380	19742-2_00380	629_03734	AAK_S6_01253	ALB65_01580	ALB69_01592	ALB79_01484	ARP23_04111	B15_01495	B1895_00228	B4140_00737
group_2601		hypothetical protein	96	96	1	144	12074				269	269	269	205_01687	B425_02542	CHCC26933_01579	CMW1_02748	DSM_01654	FUA2153_00653	FUA2154_00657	Fad_01515	FadWe_02416	H_01379	HK1_00733	K2_00491	KCP2_00751	LL3_01508	MT45_01541	NRRL_00581	RD7-7_01387	SRCM101266_01926	SRCM101267_01629	SRCM101294_00586	TA208_01970	XH7_01977	YP6_01455	10456_03826	11B91_02698	19742-1_00425	19742-2_00425	629_03681	AAK_S6_01298	ALB65_01532	ALB69_01544	ALB79_01439	ARP23_04178	B15_01447	B1895_00172	B4140_00691
moeA		Molybdopterin molybdenumtransferase	96	96	1	144	12097				377	1292	1276	205_01675	B425_02530	CHCC26933_01567	CMW1_02761	DSM_01642	FUA2153_00641	FUA2154_00645	Fad_01503	FadWe_02404	H_01367	HK1_00721	K2_00504	KCP2_00763	LL3_01496	MT45_01528	NRRL_00569	RD7-7_01375	SRCM101266_01938	SRCM101267_01617	SRCM101294_00598	TA208_01982	XH7_01989	YP6_01443	10456_03838	11B91_02710	19742-1_00437	19742-2_00437	629_03669	AAK_S6_01310	ALB65_01520	ALB69_01532	ALB79_01427	ARP23_04195	B15_01435	B1895_00159	B4140_00679
group_2605		Flavodoxin	96	96	1	144	12121				248	473	470	205_01660	B425_02516	CHCC26933_01555	CMW1_02774	DSM_01627	FUA2153_00627	FUA2154_00631	Fad_01489	FadWe_02390	H_01353	HK1_00706	K2_00518	KCP2_00778	LL3_01482	MT45_01515	NRRL_00555	RD7-7_01362	SRCM101266_01952	SRCM101267_01603	SRCM101294_00611	TA208_01996	XH7_02003	YP6_01429	10456_03850	11B91_02722	19742-1_00449	19742-2_00449	629_03657	AAK_S6_01322	ALB65_01508	ALB69_01520	ALB79_01415	ARP23_04208	B15_01423	B1895_00147	B4140_03055
mcpC		Methyl-accepting chemotaxis protein McpC	96	96	1	144	12149				1358	2078	1996	205_01639	B425_02495	CHCC26933_01536	CMW1_02794	DSM_01606	FUA2153_00606	FUA2154_00610	Fad_01468	FadWe_02369	H_01332	HK1_00685	K2_00538	KCP2_00800	LL3_01461	MT45_01494	NRRL_00533	RD7-7_01342	SRCM101266_01973	SRCM101267_01582	SRCM101294_00631	TA208_02017	XH7_02024	YP6_01409	10456_03870	11B91_02742	19742-1_00469	19742-2_00469	629_03637	AAK_S6_01342	ALB65_01488	ALB69_01498	ALB79_01395	ARP23_04235	B15_01403	B1895_00127	B4140_03035
murQ		N-acetylmuramic acid 6-phosphate etherase	96	96	1	144	290				575	929	925	205_00213	B425_00116	CHCC26933_01246	CMW1_04018	DSM_00218	FUA2153_03258	FUA2154_03503	Fad_00181	FadWe_00127	H_00102	HK1_03447	K2_03512	KCP2_03784	LL3_00193	MT45_00203	NRRL_02977	RD7-7_00213	SRCM101266_03412	SRCM101267_00213	SRCM101294_03813	TA208_00188	XH7_00196	YP6_00214	10456_03919	11B91_03525	19742-1_02687	19742-2_02679	629_00227	AAK_S6_04080	ALB65_00293	ALB69_00213	ALB79_00213	ARP23_00990	B15_00217	B1895_03335	B4140_02024
yolA		SPbeta prophage-derived uncharacterized protein YolA	96	96	1	144	14357				458	476	474	205_00244	B425_00146	CHCC26933_04103	CMW1_03987	DSM_00249	FUA2153_03290	FUA2154_03471	Fad_00212	FadWe_00158	H_00133	HK1_03478	K2_03482	KCP2_03752	LL3_00225	MT45_00238	NRRL_02945	RD7-7_00253	SRCM101266_03443	SRCM101267_00244	SRCM101294_03782	TA208_00219	XH7_00227	YP6_00244	10456_03950	11B91_03564	19742-1_02721	19742-2_02713	629_00257	AAK_S6_04049	ALB65_00323	ALB69_00245	ALB79_00252	ARP23_00957	B15_00250	B1895_03860	B4140_02061
rocC_2		Amino-acid permease RocC	96	96	1	144	14308				695	1520	1441	205_00265	B425_00167	CHCC26933_04079	CMW1_03961	DSM_00270	FUA2153_03311	FUA2154_03450	Fad_00233	FadWe_00179	H_00156	HK1_03499	K2_03459	KCP2_03731	LL3_00246	MT45_00261	NRRL_02924	RD7-7_00277	SRCM101266_03464	SRCM101267_00265	SRCM101294_03753	TA208_00242	XH7_00250	YP6_00271	10456_03977	11B91_03589	19742-1_02750	19742-2_02742	629_00281	AAK_S6_04022	ALB65_00350	ALB69_00270	ALB79_00275	ARP23_00927	B15_00276	B1895_03435	B4140_02087
group_2686		hypothetical protein	96	96	1	144	14157				176	437	431	205_00350	B425_00078	CHCC26933_04005	CMW1_03883	DSM_00353	FUA2153_03391	FUA2154_03370	Fad_00319	FadWe_03617	H_00235	HK1_03577	K2_03383	KCP2_03644	LL3_00327	MT45_00340	NRRL_02844	RD7-7_00352	SRCM101266_03546	SRCM101267_00347	SRCM101294_03678	TA208_00320	XH7_00328	YP6_00347	10456_04052	11B91_03669	19742-1_02831	19742-2_02823	629_02573	AAK_S6_03945	ALB65_00425	ALB69_00346	ALB79_00354	ARP23_00837	B15_00357	B1895_02183	B4140_02167
gltP		Proton/glutamate-aspartate symporter	96	96	1	144	14310				656	1253	1240	205_00263	B425_00165	CHCC26933_04081	CMW1_03963	DSM_00268	FUA2153_03309	FUA2154_03452	Fad_00231	FadWe_00177	H_00154	HK1_03497	K2_03461	KCP2_03734	LL3_00244	MT45_00259	NRRL_02926	RD7-7_00275	SRCM101266_03462	SRCM101267_00263	SRCM101294_03755	TA208_00240	XH7_00248	YP6_00269	10456_03975	11B91_03587	19742-1_02748	19742-2_02740	629_00277	AAK_S6_04024	ALB65_00348	ALB69_00268	ALB79_00273	ARP23_00930	B15_00274	B1895_03433	B4140_02085
farB		Fatty acid resistance protein FarB	96	96	1	144	14080				845	1427	1415	205_00397	B425_03368	CHCC26933_03957	CMW1_03836	DSM_00400	FUA2153_03439	FUA2154_03322	Fad_00367	FadWe_03569	H_00283	HK1_03624	K2_03335	KCP2_03841	LL3_00377	MT45_00389	NRRL_02796	RD7-7_00400	SRCM101266_02564	SRCM101267_00395	SRCM101294_01583	TA208_00368	XH7_00376	YP6_00396	10456_01492	11B91_03721	19742-1_02878	19742-2_02870	629_02629	AAK_S6_03894	ALB65_00472	ALB69_00393	ALB79_00401	ARP23_00781	B15_00408	B1895_01966	B4140_02218
petC_1		Cytochrome b6-f complex iron-sulfur subunit	96	96	1	144	7643				782	1526	1491	205_01289	B425_03869	CHCC26933_03331	CMW1_03159	DSM_01256	FUA2153_00213	FUA2154_00264	Fad_01119	FadWe_02842	H_00911	HK1_00337	K2_00949	KCP2_01161	LL3_01113	MT45_01140	NRRL_00185	RD7-7_01010	SRCM101266_02322	SRCM101267_01187	SRCM101294_01266	TA208_00996	XH7_01003	YP6_01041	10456_02127	11B91_03140	19742-1_00821	19742-2_00821	629_03279	AAK_S6_01741	ALB65_01138	ALB69_01044	ALB79_01042	ARP23_00053	B15_01038	B1895_02033	B4140_02692
flhF		Flagellar biosynthesis protein FlhF	96	96	1	144	11816				695	1127	1087	205_01882	B425_02735	CHCC26933_01771	CMW1_02543	DSM_01848	FUA2153_00846	FUA2154_00850	Fad_01708	FadWe_02609	H_01572	HK1_00927	K2_00288	KCP2_00556	LL3_01754	MT45_01746	NRRL_00775	RD7-7_01579	SRCM101266_01732	SRCM101267_01823	SRCM101294_00380	TA208_01776	XH7_01783	YP6_01661	10456_03112	11B91_02493	19742-1_00223	19742-2_00223	629_03902	AAK_S6_03066	ALB65_01738	ALB69_01751	ALB79_01643	ARP23_03916	B15_01652	B1895_00393	B4140_01930
lipC_2		Spore germination lipase LipC	96	96	1	144	12327				512	755	749	205_02262	B425_01178	CHCC26933_02327	CMW1_02192	DSM_02225	FUA2153_03134	FUA2154_02558	Fad_02216	FadWe_02063	H_01917	HK1_01305	K2_03001	KCP2_02603	LL3_02112	MT45_02101	NRRL_02502	RD7-7_01948	SRCM101266_03185	SRCM101267_02242	SRCM101294_03496	TA208_01431	XH7_01438	YP6_02013	10456_00063	11B91_02098	19742-1_03299	19742-2_03291	629_00641	AAK_S6_00709	ALB65_02136	ALB69_02113	ALB79_02010	ARP23_03511	B15_02025	B1895_00888	B4140_03841
rnhA		14.7 kDa ribonuclease H-like protein	96	96	1	144	12376				395	395	395	205_02287	B425_01153	CHCC26933_02352	CMW1_02168	DSM_02250	FUA2153_03109	FUA2154_02583	Fad_02241	FadWe_02038	H_01942	HK1_01330	K2_02976	KCP2_02628	LL3_02137	MT45_02126	NRRL_02478	RD7-7_01972	SRCM101266_03210	SRCM101267_02267	SRCM101294_03471	TA208_01406	XH7_01413	YP6_02037	10456_00087	11B91_02074	19742-1_03275	19742-2_03267	629_00667	AAK_S6_00685	ALB65_02163	ALB69_02137	ALB79_02034	ARP23_03487	B15_02049	B1895_00914	B4140_03817
group_2892		hypothetical protein	96	96	1	144	12415				863	1238	1234	205_02311	B425_01129	CHCC26933_02374	CMW1_02146	DSM_02273	FUA2153_03086	FUA2154_02606	Fad_02265	FadWe_02014	H_02159	HK1_01353	K2_02954	KCP2_02651	LL3_02362	MT45_02149	NRRL_02454	RD7-7_01994	SRCM101266_03233	SRCM101267_02290	SRCM101294_03449	TA208_01189	XH7_01196	YP6_02258	10456_00110	11B91_02049	19742-1_03251	19742-2_03243	629_00693	AAK_S6_00662	ALB65_02186	ALB69_02160	ALB79_02059	ARP23_03461	B15_02128	B1895_00940	B4140_03737
group_2899		hypothetical protein	96	96	1	144	12491				188	245	203	205_02374	B425_01066	CHCC26933_02436	CMW1_02083	DSM_02336	FUA2153_03023	FUA2154_02669	Fad_02328	FadWe_01951	H_02222	HK1_01416	K2_02891	KCP2_02714	LL3_02425	MT45_02212	NRRL_02391	RD7-7_02057	SRCM101266_03296	SRCM101267_02353	SRCM101294_03386	TA208_01126	XH7_01133	YP6_02321	10456_00172	11B91_01987	19742-1_03188	19742-2_03180	629_00757	AAK_S6_00600	ALB65_02248	ALB69_02222	ALB79_02123	ARP23_03392	B15_02192	B1895_01003	B4140_03675
group_2906		hypothetical protein	96	96	1	144	12552				491	494	491	205_02422	B425_01018	CHCC26933_02484	CMW1_02035	DSM_02384	FUA2153_02975	FUA2154_02717	Fad_02375	FadWe_01903	H_02270	HK1_01463	K2_02843	KCP2_02762	LL3_02472	MT45_02260	NRRL_02343	RD7-7_02105	SRCM101266_03344	SRCM101267_02401	SRCM101294_03338	TA208_01077	XH7_01084	YP6_02369	10456_00220	11B91_01938	19742-1_03140	19742-2_03132	629_00805	AAK_S6_00552	ALB65_02296	ALB69_02270	ALB79_02171	ARP23_03333	B15_02240	B1895_01052	B4140_03627
spoVAD		Stage V sporulation protein AD	96	96	1	144	12560				404	1016	1002	205_02429	B425_01011	CHCC26933_02491	CMW1_02028	DSM_02391	FUA2153_02968	FUA2154_02724	Fad_02382	FadWe_01896	H_02277	HK1_01470	K2_02836	KCP2_02769	LL3_02479	MT45_02267	NRRL_02336	RD7-7_02112	SRCM101266_03351	SRCM101267_02408	SRCM101294_03331	TA208_01070	XH7_01077	YP6_02376	10456_00227	11B91_01931	19742-1_03133	19742-2_03125	629_00812	AAK_S6_00545	ALB65_02303	ALB69_02277	ALB79_02178	ARP23_03325	B15_02247	B1895_01059	B4140_03620
nudF		ADP-ribose pyrophosphatase	96	96	1	144	12588				380	557	553	205_02450	B425_00989	CHCC26933_02513	CMW1_02006	DSM_02412	FUA2153_02946	FUA2154_02746	Fad_02404	FadWe_01874	H_02299	HK1_01491	K2_02814	KCP2_02790	LL3_02501	MT45_02289	NRRL_02314	RD7-7_02134	SRCM101266_03373	SRCM101267_02430	SRCM101294_03309	TA208_02388	XH7_02396	YP6_02398	10456_00249	11B91_01908	19742-1_03112	19742-2_03104	629_00833	AAK_S6_00523	ALB65_02325	ALB69_02299	ALB79_02200	ARP23_03297	B15_02269	B1895_01229	B4140_03597
rutD_2		Putative aminoacrylate hydrolase RutD	96	96	1	144	12656				743	773	772	205_02474	B425_00966	CHCC26933_02536	CMW1_01968	DSM_02436	FUA2153_02923	FUA2154_02769	Fad_02428	FadWe_01851	H_02322	HK1_01515	K2_02789	KCP2_02814	LL3_02524	MT45_02314	NRRL_02292	RD7-7_02157	SRCM101266_03396	SRCM101267_02454	SRCM101294_03284	TA208_02411	XH7_02419	YP6_02422	10456_00289	11B91_01867	19742-1_02660	19742-2_02652	629_00883	AAK_S6_00486	ALB65_02365	ALB69_02339	ALB79_02239	ARP23_03243	B15_02310	B1895_01276	B4140_03555
zwf		Glucose-6-phosphate 1-dehydrogenase	96	96	1	144	12660				737	1502	1461	205_02477	B425_00963	CHCC26933_02539	CMW1_01965	DSM_02439	FUA2153_02920	FUA2154_02772	Fad_02431	FadWe_01848	H_02325	HK1_01518	K2_02786	KCP2_02817	LL3_02527	MT45_02317	NRRL_02289	RD7-7_02160	SRCM101266_03873	SRCM101267_02457	SRCM101294_03281	TA208_02414	XH7_02422	YP6_02425	10456_00291	11B91_01865	19742-1_02658	19742-2_02650	629_00886	AAK_S6_00483	ALB65_02368	ALB69_02341	ALB79_02241	ARP23_03240	B15_02313	B1895_01278	B4140_03553
artM		Arginine transport ATP-binding protein ArtM	96	96	1	144	12671				233	770	717	205_02489	B425_00952	CHCC26933_02550	CMW1_01954	DSM_02450	FUA2153_02909	FUA2154_02783	Fad_02442	FadWe_01837	H_02336	HK1_01529	K2_02775	KCP2_02828	LL3_02538	MT45_02328	NRRL_02278	RD7-7_02171	SRCM101266_03862	SRCM101267_02468	SRCM101294_03270	TA208_02426	XH7_02434	YP6_02436	10456_00302	11B91_01854	19742-1_02647	19742-2_02639	629_00898	AAK_S6_00472	ALB65_02379	ALB69_02352	ALB79_02252	ARP23_03228	B15_02324	B1895_01289	B4140_03542
group_2929		hypothetical protein	96	96	1	144	12733				656	701	691	205_02536	B425_00905	CHCC26933_02595	CMW1_01909	DSM_02496	FUA2153_02864	FUA2154_02829	Fad_02489	FadWe_01790	H_02382	HK1_01576	K2_02730	KCP2_02877	LL3_02583	MT45_02374	NRRL_02232	RD7-7_02216	SRCM101266_03815	SRCM101267_02515	SRCM101294_03225	TA208_02472	XH7_02480	YP6_02482	10456_00347	11B91_01808	19742-1_02602	19742-2_02594	629_00949	AAK_S6_00427	ALB65_02424	ALB69_02397	ALB79_02299	ARP23_03173	B15_02369	B1895_00427	B4140_03497
spoIIIAB		Stage III sporulation protein AB	96	96	1	144	12738				485	515	514	205_02541	B425_00900	CHCC26933_02600	CMW1_01904	DSM_02501	FUA2153_02859	FUA2154_02834	Fad_02494	FadWe_01785	H_02387	HK1_01581	K2_02725	KCP2_02882	LL3_02588	MT45_02379	NRRL_02227	RD7-7_02221	SRCM101266_03810	SRCM101267_02520	SRCM101294_03220	TA208_02477	XH7_02485	YP6_02487	10456_00352	11B91_01803	19742-1_02597	19742-2_02589	629_00954	AAK_S6_00422	ALB65_02429	ALB69_02402	ALB79_02304	ARP23_03167	B15_02374	B1895_00432	B4140_03492
mltG_1		Endolytic murein transglycosylase	96	96	1	144	12797				458	590	466	205_02590	B425_00850	CHCC26933_02649	CMW1_01855	DSM_02550	FUA2153_02809	FUA2154_02885	Fad_02544	FadWe_01735	H_02437	HK1_01630	K2_02676	KCP2_02931	LL3_02637	MT45_02428	NRRL_02178	RD7-7_02270	SRCM101266_03761	SRCM101267_02569	SRCM101294_03171	TA208_02527	XH7_02535	YP6_02537	10456_00401	11B91_01754	19742-1_02548	19742-2_02540	629_01004	AAK_S6_00373	ALB65_02478	ALB69_02451	ALB79_02352	ARP23_03111	B15_02422	B1895_00481	B4140_03444
group_2933		hypothetical protein	96	96	1	144	12805				905	1289	1280	205_02597	B425_00843	CHCC26933_02656	CMW1_01848	DSM_02557	FUA2153_02802	FUA2154_02892	Fad_02551	FadWe_01728	H_02444	HK1_01637	K2_02669	KCP2_02938	LL3_02644	MT45_02435	NRRL_02171	RD7-7_02277	SRCM101266_03754	SRCM101267_02576	SRCM101294_03164	TA208_02534	XH7_02542	YP6_02544	10456_00408	11B91_01747	19742-1_02541	19742-2_02533	629_01011	AAK_S6_00366	ALB65_02485	ALB69_02458	ALB79_02359	ARP23_03102	B15_02430	B1895_00489	B4140_03437
cshB		DEAD-box ATP-dependent RNA helicase CshB	96	96	1	144	12819				1259	1331	1315	205_02609	B425_00831	CHCC26933_02668	CMW1_01836	DSM_02569	FUA2153_02790	FUA2154_02904	Fad_02563	FadWe_01716	H_02456	HK1_01649	K2_02657	KCP2_02950	LL3_02656	MT45_02447	NRRL_02159	RD7-7_02289	SRCM101266_03742	SRCM101267_02588	SRCM101294_03152	TA208_02546	XH7_02554	YP6_02557	10456_00420	11B91_01735	19742-1_02529	19742-2_02521	629_01023	AAK_S6_00354	ALB65_02497	ALB69_02470	ALB79_02371	ARP23_03090	B15_02442	B1895_00501	B4140_03425
group_2948		hypothetical protein	96	96	1	144	12890				731	746	739	205_02666	B425_00775	CHCC26933_02725	CMW1_01779	DSM_02625	FUA2153_02732	FUA2154_02962	Fad_02619	FadWe_01660	H_02513	HK1_01705	K2_02600	KCP2_03009	LL3_02714	MT45_02504	NRRL_02101	RD7-7_02346	SRCM101266_02657	SRCM101267_02644	SRCM101294_03095	TA208_02603	XH7_02611	YP6_02614	10456_00476	11B91_01679	19742-1_02473	19742-2_02465	629_01082	AAK_S6_00298	ALB65_02553	ALB69_02526	ALB79_02427	ARP23_03023	B15_02498	B1895_00560	B4140_03369
cypB		Bifunctional cytochrome P450/NADPH--P450 reductase 2	96	96	1	144	13075				1388	3164	3142	205_02721	B425_00652	CHCC26933_02749	CMW1_01754	DSM_02678	FUA2153_02709	FUA2154_02985	Fad_02742	FadWe_04007	H_02536	HK1_01758	K2_02579	KCP2_03397	LL3_02737	MT45_02525	NRRL_02078	RD7-7_02370	SRCM101266_02710	SRCM101267_02700	SRCM101294_03072	TA208_02626	XH7_02634	YP6_02642	10456_00521	11B91_01655	19742-1_02430	19742-2_02422	629_01106	AAK_S6_00253	ALB65_02588	ALB69_02552	ALB79_02461	ARP23_02991	B15_02535	B1895_00584	B4140_03343
group_2952		hypothetical protein	96	96	1	144	13079				140	143	140	205_02724	B425_00649	CHCC26933_02752	CMW1_01751	DSM_02681	FUA2153_02706	FUA2154_02988	Fad_02745	FadWe_04004	H_02539	HK1_01761	K2_02576	KCP2_03394	LL3_02740	MT45_02528	NRRL_02075	RD7-7_02373	SRCM101266_02713	SRCM101267_02703	SRCM101294_03069	TA208_02629	XH7_02637	YP6_02645	10456_00524	11B91_01652	19742-1_02427	19742-2_02419	629_01109	AAK_S6_00250	ALB65_02591	ALB69_02555	ALB79_02464	ARP23_02988	B15_02538	B1895_00587	B4140_03340
yrrT		putative methyltransferase YrrT	96	96	1	144	13089				641	641	641	205_02733	B425_00640	CHCC26933_02762	CMW1_01742	DSM_02690	FUA2153_02697	FUA2154_02997	Fad_02754	FadWe_03995	H_02548	HK1_01770	K2_02567	KCP2_03384	LL3_02749	MT45_02537	NRRL_02066	RD7-7_02383	SRCM101266_02722	SRCM101267_02712	SRCM101294_03060	TA208_02638	XH7_02646	YP6_02654	10456_00533	11B91_01643	19742-1_02418	19742-2_02410	629_01119	AAK_S6_00241	ALB65_02600	ALB69_02564	ALB79_02473	ARP23_02979	B15_02547	B1895_00596	B4140_03330
glnH		ABC transporter glutamine-binding protein GlnH	96	96	1	144	13110				764	827	825	205_02749	B425_00624	CHCC26933_02778	CMW1_01726	DSM_02706	FUA2153_02681	FUA2154_03013	Fad_02770	FadWe_03979	H_02564	HK1_01786	K2_02551	KCP2_03368	LL3_02765	MT45_02553	NRRL_02050	RD7-7_02399	SRCM101266_02738	SRCM101267_02782	SRCM101294_03044	TA208_02654	XH7_02662	YP6_02731	10456_00549	11B91_01627	19742-1_02402	19742-2_02394	629_01135	AAK_S6_00225	ALB65_02616	ALB69_02580	ALB79_02489	ARP23_02958	B15_02563	B1895_00613	B4140_03314
nadR		Transcription repressor NadR	96	96	1	144	13168				542	542	542	205_02792	B425_00581	CHCC26933_02821	CMW1_01683	DSM_02749	FUA2153_02638	FUA2154_03056	Fad_02813	FadWe_03936	H_02607	HK1_01829	K2_02508	KCP2_03324	LL3_02808	MT45_02596	NRRL_02005	RD7-7_02442	SRCM101266_02781	SRCM101267_02825	SRCM101294_03001	TA208_02697	XH7_02706	YP6_02774	10456_00592	11B91_01584	19742-1_02359	19742-2_02351	629_01180	AAK_S6_00182	ALB65_02659	ALB69_02623	ALB79_02532	ARP23_02911	B15_02606	B1895_00659	B4140_03271
maf		dTTP/UTP pyrophosphatase	96	96	1	144	13187				200	569	565	205_02808	B425_00565	CHCC26933_02837	CMW1_01612	DSM_02765	FUA2153_02622	FUA2154_03072	Fad_02829	FadWe_03920	H_02623	HK1_01845	K2_02492	KCP2_03308	LL3_02824	MT45_02612	NRRL_01989	RD7-7_02458	SRCM101266_02797	SRCM101267_02841	SRCM101294_02932	TA208_02713	XH7_02722	YP6_02790	10456_00608	11B91_01568	19742-1_02343	19742-2_02335	629_01197	AAK_S6_00166	ALB65_02675	ALB69_02639	ALB79_02548	ARP23_02830	B15_02622	B1895_00675	B4140_03255
group_2978		hypothetical protein	96	96	1	144	13297				422	533	530	205_02865	B425_00508	CHCC26933_02903	CMW1_01554	DSM_02822	FUA2153_02565	FUA2154_03129	Fad_02886	FadWe_03863	H_02680	HK1_01902	K2_02362	KCP2_03248	LL3_02881	MT45_02669	NRRL_03490	RD7-7_02524	SRCM101266_02854	SRCM101267_02898	SRCM101294_02875	TA208_02770	XH7_02779	YP6_02848	10456_00665	11B91_01511	19742-1_02285	19742-2_02277	629_01256	AAK_S6_00109	ALB65_02732	ALB69_02703	ALB79_02611	ARP23_02674	B15_02683	B1895_02455	B4140_03198
nrnA		Bifunctional oligoribonuclease and PAP phosphatase NrnA	96	96	1	144	3373				296	941	932	205_02929	B425_03173	CHCC26933_02967	CMW1_01490	DSM_02886	FUA2153_02501	FUA2154_04002	Fad_02972	FadWe_04189	H_02744	HK1_01966	K2_02298	KCP2_03180	LL3_02945	MT45_02734	NRRL_03426	RD7-7_02588	SRCM101266_02918	SRCM101267_02962	SRCM101294_02811	TA208_02834	XH7_02843	YP6_02913	10456_00733	11B91_01446	19742-1_02219	19742-2_02211	629_01326	AAK_S6_00041	ALB65_02800	ALB69_02772	ALB79_02676	ARP23_02600	B15_02748	B1895_03277	B4140_01568
argH		Argininosuccinate lyase	96	96	1	144	3366				836	1376	1367	205_02935	B425_03179	CHCC26933_02973	CMW1_01484	DSM_02892	FUA2153_02495	FUA2154_03996	Fad_02978	FadWe_04183	H_02750	HK1_01972	K2_02292	KCP2_03174	LL3_02951	MT45_02740	NRRL_03420	RD7-7_02594	SRCM101266_02924	SRCM101267_02968	SRCM101294_02805	TA208_02840	XH7_02849	YP6_02919	10456_00739	11B91_01440	19742-1_02213	19742-2_02205	629_01333	AAK_S6_00035	ALB65_02806	ALB69_02778	ALB79_02682	ARP23_02592	B15_02754	B1895_03283	B4140_01574
thiI		putative tRNA sulfurtransferase	96	96	1	144	3347				809	1205	1200	205_02949	B425_03193	CHCC26933_02987	CMW1_01470	DSM_02906	FUA2153_02481	FUA2154_03982	Fad_02992	FadWe_04169	H_02764	HK1_01986	K2_02278	KCP2_03160	LL3_02965	MT45_02754	NRRL_03406	RD7-7_02608	SRCM101266_02938	SRCM101267_02982	SRCM101294_02791	TA208_02854	XH7_02863	YP6_02933	10456_00753	11B91_01426	19742-1_02199	19742-2_02191	629_01348	AAK_S6_00021	ALB65_02820	ALB69_02792	ALB79_02696	ARP23_02575	B15_02768	B1895_03297	B4140_01588
group_2992		hypothetical protein	96	96	1	144	3273				326	326	326	205_02977	B425_03221	CHCC26933_03014	CMW1_01442	DSM_02934	FUA2153_02453	FUA2154_03954	Fad_03019	FadWe_04141	H_02792	HK1_02014	K2_02251	KCP2_03131	LL3_02993	MT45_02781	NRRL_03378	RD7-7_02635	SRCM101266_02965	SRCM101267_03010	SRCM101294_02764	TA208_02882	XH7_02891	YP6_02960	10456_00789	11B91_03323	19742-1_02165	19742-2_02157	629_01380	AAK_S6_01147	ALB65_02854	ALB69_02828	ALB79_02725	ARP23_02535	B15_02797	B1895_01345	B4140_01619
group_2993		hypothetical protein	96	96	1	144	3272				251	413	410	205_02978	B425_03222	CHCC26933_03015	CMW1_01441	DSM_02935	FUA2153_02452	FUA2154_03953	Fad_03020	FadWe_04140	H_02793	HK1_02015	K2_02250	KCP2_03130	LL3_02994	MT45_02782	NRRL_03377	RD7-7_02636	SRCM101266_02966	SRCM101267_03011	SRCM101294_02763	TA208_02883	XH7_02892	YP6_02961	10456_00790	11B91_03324	19742-1_02164	19742-2_02156	629_01381	AAK_S6_01146	ALB65_02855	ALB69_02829	ALB79_02726	ARP23_02534	B15_02798	B1895_01346	B4140_01620
iolT		Major myo-inositol transporter IolT	96	96	1	144	1265				1418	1418	1418	205_00621	B425_03553	CHCC26933_03759	CMW1_03646	DSM_00580	FUA2153_03621	FUA2154_00044	Fad_00553	FadWe_00509	H_00470	HK1_03848	K2_03144	KCP2_00208	LL3_00559	MT45_00580	NRRL_02613	RD7-7_00573	SRCM101266_00161	SRCM101267_00618	SRCM101294_01415	TA208_00555	XH7_00563	YP6_00590	10456_00820	11B91_03931	19742-1_03082	19742-2_03074	629_02848	AAK_S6_03673	ALB65_00689	ALB69_00599	ALB79_00609	ARP23_00534	B15_00606	B1895_00791	B4140_02457
ydhK		putative protein YdhK	96	96	1	144	1278				566	566	566	205_00609	B425_03541	CHCC26933_03771	CMW1_03658	DSM_00568	FUA2153_03609	FUA2154_00032	Fad_00541	FadWe_00497	H_00458	HK1_03836	K2_03156	KCP2_00196	LL3_00547	MT45_00568	NRRL_02625	RD7-7_00561	SRCM101266_00149	SRCM101267_00606	SRCM101294_01403	TA208_00543	XH7_00551	YP6_00578	10456_00832	11B91_03919	19742-1_03070	19742-2_03062	629_02836	AAK_S6_03685	ALB65_00677	ALB69_00587	ALB79_00597	ARP23_00546	B15_00594	B1895_00779	B4140_02445
group_2998		hypothetical protein	96	96	1	144	1334				368	368	368	205_00585	B425_03515	CHCC26933_03793	CMW1_03681	DSM_00544	FUA2153_03586	FUA2154_03174	Fad_00515	FadWe_03421	H_00435	HK1_03812	K2_03178	KCP2_00170	LL3_00523	MT45_00546	NRRL_02649	RD7-7_00538	SRCM101266_00125	SRCM101267_00582	SRCM101294_04002	TA208_00520	XH7_00528	YP6_00555	10456_00861	11B91_03896	19742-1_03044	19742-2_03036	629_02809	AAK_S6_03714	ALB65_00647	ALB69_00561	ALB79_00571	ARP23_00575	B15_00569	B1895_00752	B4140_02415
adhR		HTH-type transcriptional regulator AdhR	96	96	1	144	1356				404	404	404	205_00574	B425_03504	CHCC26933_03803	CMW1_03696	DSM_00533	FUA2153_03575	FUA2154_03185	Fad_00504	FadWe_03432	H_00424	HK1_03801	K2_03191	KCP2_00159	LL3_00512	MT45_00534	NRRL_02660	RD7-7_00528	SRCM101266_00114	SRCM101267_00571	SRCM101294_03991	TA208_00509	XH7_00517	YP6_00543	10456_00873	11B91_03880	19742-1_03032	19742-2_03024	629_02791	AAK_S6_03726	ALB65_00635	ALB69_00549	ALB79_00559	ARP23_00587	B15_00557	B1895_00742	B4140_02403
adhA		putative formaldehyde dehydrogenase AdhA	96	96	1	144	1357				1049	1049	1049	205_00573	B425_03503	CHCC26933_03804	CMW1_03697	DSM_00532	FUA2153_03574	FUA2154_03186	Fad_00503	FadWe_03433	H_00423	HK1_03800	K2_03192	KCP2_00158	LL3_00511	MT45_00533	NRRL_02661	RD7-7_00527	SRCM101266_00113	SRCM101267_00570	SRCM101294_03990	TA208_00508	XH7_00516	YP6_00542	10456_00874	11B91_03879	19742-1_03031	19742-2_03023	629_02790	AAK_S6_03727	ALB65_00634	ALB69_00548	ALB79_00558	ARP23_00588	B15_00556	B1895_00741	B4140_02402
alr		Alanine racemase	96	96	1	144	13933				1169	1169	1169	205_00485	B425_03457	CHCC26933_01115	CMW1_03754	DSM_00488	FUA2153_03527	FUA2154_03233	Fad_00455	FadWe_03481	H_00370	HK1_03712	K2_03246	KCP2_03934	LL3_00464	MT45_00476	NRRL_02708	RD7-7_00481	SRCM101266_00026	SRCM101267_00483	SRCM101294_01500	TA208_00455	XH7_00463	YP6_00478	10456_00950	11B91_03814	19742-1_02967	19742-2_02960	629_02720	AAK_S6_03803	ALB65_00563	ALB69_00484	ALB79_00492	ARP23_00687	B15_00499	B1895_03037	B4140_02308
acpS		Holo-[acyl-carrier-protein] synthase	96	96	1	144	13935				365	365	365	205_00483	B425_03455	CHCC26933_01117	CMW1_03756	DSM_00486	FUA2153_03525	FUA2154_03235	Fad_00453	FadWe_03483	H_00368	HK1_03710	K2_03248	KCP2_03932	LL3_00462	MT45_00474	NRRL_02710	RD7-7_00479	SRCM101266_00024	SRCM101267_00481	SRCM101294_01502	TA208_00453	XH7_00461	YP6_00476	10456_00952	11B91_03812	19742-1_02965	19742-2_02958	629_02718	AAK_S6_03805	ALB65_00561	ALB69_00482	ALB79_00490	ARP23_00689	B15_00497	B1895_03035	B4140_02306
murF		UDP-N-acetylmuramoyl-tripeptide--D-alanyl-D-alanine ligase	96	96	1	144	13941				1370	1370	1370	205_00478	B425_03450	CHCC26933_01122	CMW1_03761	DSM_00481	FUA2153_03520	FUA2154_03240	Fad_00448	FadWe_03488	H_00363	HK1_03705	K2_03253	KCP2_03927	LL3_00457	MT45_00469	NRRL_02715	RD7-7_00474	SRCM101266_00019	SRCM101267_00476	SRCM101294_01507	TA208_00448	XH7_00456	YP6_00471	10456_00957	11B91_03807	19742-1_02960	19742-2_02953	629_02713	AAK_S6_03810	ALB65_00556	ALB69_00477	ALB79_00485	ARP23_00694	B15_00492	B1895_03030	B4140_02301
group_3070		hypothetical protein	96	96	1	144	5922				155	380	377	205_02046	B425_00457	CHCC26933_02195	CMW1_02338	DSM_02078	FUA2153_01285	FUA2154_01289	Fad_02083	FadWe_00088	H_01782	HK1_01091	K2_00024	KCP2_04072	LL3_01965	MT45_01957	NRRL_00993	RD7-7_01814	SRCM101266_00253	SRCM101267_02095	SRCM101294_00179	TA208_01565	XH7_01572	YP6_01866	10456_01394	11B91_02278	19742-1_00003	19742-2_00003	629_00481	AAK_S6_04101	ALB65_01971	ALB69_01983	ALB79_01861	ARP23_03666	B15_01881	B1895_02332	B4140_01706
group_3081	ydaD_3	General stress protein 39	96	96	1	144	14039				602	863	849	205_00430	B425_03401	CHCC26933_03924	CMW1_03803	DSM_00433	FUA2153_03472	FUA2154_03288	Fad_00400	FadWe_03536	H_00316	HK1_03657	K2_03302	KCP2_03878	LL3_00410	MT45_00422	NRRL_02762	RD7-7_00432	SRCM101266_02531	SRCM101267_00428	SRCM101294_01550	TA208_00401	XH7_00409	YP6_00429	10456_01459	11B91_03754	19742-1_02911	19742-2_02903	629_02662	AAK_S6_03861	ALB65_00505	ALB69_00426	ALB79_00434	ARP23_00743	B15_00441	B1895_02000	B4140_02251
lcfB_2		Long-chain-fatty-acid--CoA ligase	96	96	1	144	14040				1514	1514	1514	205_00429	B425_03400	CHCC26933_03925	CMW1_03804	DSM_00432	FUA2153_03471	FUA2154_03289	Fad_00399	FadWe_03537	H_00315	HK1_03656	K2_03303	KCP2_03876	LL3_00409	MT45_00421	NRRL_02763	RD7-7_00431	SRCM101266_02532	SRCM101267_00427	SRCM101294_01551	TA208_00400	XH7_00408	YP6_00428	10456_01460	11B91_03753	19742-1_02910	19742-2_02902	629_02661	AAK_S6_03862	ALB65_00504	ALB69_00425	ALB79_00433	ARP23_00744	B15_00440	B1895_01999	B4140_02250
scmP_1		N-acetylcysteine deacetylase	96	96	1	144	14098				1151	1151	1151	205_00383	B425_03354	CHCC26933_03971	CMW1_03850	DSM_00386	FUA2153_03425	FUA2154_03336	Fad_00353	FadWe_03583	H_00269	HK1_03610	K2_03349	KCP2_03827	LL3_00363	MT45_00375	NRRL_02810	RD7-7_00386	SRCM101266_02578	SRCM101267_00381	SRCM101294_01597	TA208_00354	XH7_00362	YP6_00382	10456_01505	11B91_03708	19742-1_02865	19742-2_02857	629_02614	AAK_S6_03907	ALB65_00459	ALB69_00380	ALB79_00388	ARP23_00797	B15_00395	B1895_01952	B4140_02205
gerBC_1		Spore germination protein B3	96	96	1	144	14108				1226	1226	1226	205_00376	B425_03347	CHCC26933_03978	CMW1_03857	DSM_00379	FUA2153_03418	FUA2154_03343	Fad_00346	FadWe_03590	H_00262	HK1_03603	K2_03356	KCP2_03820	LL3_00355	MT45_00368	NRRL_02817	RD7-7_00379	SRCM101266_02585	SRCM101267_00374	SRCM101294_01604	TA208_00347	XH7_00355	YP6_00375	10456_01512	11B91_03701	19742-1_02858	19742-2_02850	629_02607	AAK_S6_03914	ALB65_00452	ALB69_00373	ALB79_00381	ARP23_00804	B15_00388	B1895_01944	B4140_02198
gerBA_1		Spore germination protein B1	96	96	1	144	14110				1505	1640	1635	205_00375	B425_03346	CHCC26933_03979	CMW1_03858	DSM_00378	FUA2153_03417	FUA2154_03344	Fad_00345	FadWe_03591	H_00261	HK1_03602	K2_03357	KCP2_03819	LL3_00354	MT45_00367	NRRL_02818	RD7-7_00378	SRCM101266_02586	SRCM101267_00373	SRCM101294_01605	TA208_00346	XH7_00354	YP6_00374	10456_01513	11B91_03700	19742-1_02857	19742-2_02849	629_02606	AAK_S6_03915	ALB65_00451	ALB69_00372	ALB79_00380	ARP23_00805	B15_00387	B1895_01943	B4140_02197
group_309		hypothetical protein	96	96	1	144	7673				287	713	673	205_01309	B425_03890	CHCC26933_03351	CMW1_03121	DSM_01276	FUA2153_00233	FUA2154_00284	Fad_01140	FadWe_02821	H_00931	HK1_00357	K2_00929	KCP2_01141	LL3_01133	MT45_01160	NRRL_00205	RD7-7_01031	SRCM101266_02302	SRCM101267_01207	SRCM101294_01246	TA208_01016	XH7_01023	YP6_01061	10456_02106	11B91_03119	19742-1_00801	19742-2_00801	629_03300	AAK_S6_01720	ALB65_01158	ALB69_01065	ALB79_01063	ARP23_00030	B15_01059	B1895_02055	B4140_02713
yrdA		Protein YrdA	96	96	1	144	3177				338	518	516	205_03039	B425_03280	CHCC26933_03075	CMW1_01382	DSM_02995	FUA2153_02393	FUA2154_03894	Fad_03078	FadWe_04082	H_02852	HK1_02075	K2_02190	KCP2_03067	LL3_03053	MT45_02841	NRRL_03318	RD7-7_02698	SRCM101266_03025	SRCM101267_03070	SRCM101294_01031	TA208_02943	XH7_02952	YP6_03022	10456_01572	11B91_03388	19742-1_02104	19742-2_02096	629_01442	AAK_S6_00891	ALB65_02916	ALB69_02888	ALB79_02788	ARP23_02475	B15_02860	B1895_01410	B4140_02507
group_3097		hypothetical protein	96	96	1	144	12206				359	536	533	205_02169	B425_01270	CHCC26933_02237	CMW1_02278	DSM_02133	FUA2153_03224	FUA2154_02467	Fad_02123	FadWe_02155	H_01826	HK1_01213	K2_03089	KCP2_02510	LL3_02021	MT45_02009	NRRL_02593	RD7-7_01859	SRCM101266_03094	SRCM101267_02150	SRCM101294_00079	TA208_01521	XH7_01528	YP6_01922	10456_01686	11B91_02180	19742-1_03398	19742-2_03390	629_00536	AAK_S6_00829	ALB65_02016	ALB69_02029	ALB79_01906	ARP23_03607	B15_01925	B1895_02221	B4140_00563
group_3098		hypothetical protein	96	96	1	144	12226				203	308	263	205_02182	B425_01257	CHCC26933_02250	CMW1_02265	DSM_02146	FUA2153_03211	FUA2154_02480	Fad_02136	FadWe_02142	H_01839	HK1_01226	K2_03076	KCP2_02523	LL3_02034	MT45_02022	NRRL_02580	RD7-7_01871	SRCM101266_03107	SRCM101267_02163	SRCM101294_00066	TA208_01508	XH7_01515	YP6_01935	10456_01699	11B91_02167	19742-1_03385	19742-2_03377	629_00550	AAK_S6_00816	ALB65_02029	ALB69_02042	ALB79_01919	ARP23_03593	B15_01938	B1895_02234	B4140_00576
group_3099		hypothetical protein	96	96	1	144	12232				203	203	203	205_02186	B425_01253	CHCC26933_02253	CMW1_02261	DSM_02150	FUA2153_03208	FUA2154_02483	Fad_02140	FadWe_02138	H_01842	HK1_01230	K2_03073	KCP2_02527	LL3_02037	MT45_02026	NRRL_02577	RD7-7_01875	SRCM101266_03111	SRCM101267_02167	SRCM101294_00063	TA208_01505	XH7_01512	YP6_01939	10456_01703	11B91_02163	19742-1_03381	19742-2_03373	629_00554	AAK_S6_00812	ALB65_02033	ALB69_02046	ALB79_01923	ARP23_03589	B15_01942	B1895_02238	B4140_00580
sodA_2		hypothetical protein	96	96	1	144	12236				422	845	840	205_02189	B425_01250	CHCC26933_02256	CMW1_02258	DSM_02153	FUA2153_03205	FUA2154_02486	Fad_02143	FadWe_02134	H_01845	HK1_01233	K2_03070	KCP2_02530	LL3_02040	MT45_02029	NRRL_02574	RD7-7_01878	SRCM101266_03114	SRCM101267_02170	SRCM101294_00060	TA208_01502	XH7_01509	YP6_01942	10456_01706	11B91_02160	19742-1_03378	19742-2_03370	629_00557	AAK_S6_00809	ALB65_02036	ALB69_02049	ALB79_01926	ARP23_03584	B15_01945	B1895_02241	B4140_00583
group_3135		hypothetical protein	96	96	1	144	7762				503	542	541	205_01353	B425_03934	CHCC26933_03395	CMW1_03075	DSM_01320	FUA2153_00278	FUA2154_00329	Fad_01184	FadWe_02777	H_00976	HK1_00401	K2_00884	KCP2_01095	LL3_01179	MT45_01205	NRRL_00252	RD7-7_01075	SRCM101266_02258	SRCM101267_01251	SRCM101294_01201	TA208_02373	XH7_02381	YP6_01106	10456_02065	11B91_03079	19742-1_00758	19742-2_00758	629_03343	AAK_S6_01679	ALB65_01200	ALB69_01108	ALB79_01106	ARP23_04549	B15_01102	B1895_02097	B4140_02756
yitJ		Bifunctional homocysteine S-methyltransferase/5,10-methylenetetrahydrofolate reductase	96	96	1	144	7705				1784	1841	1840	205_01337	B425_03917	CHCC26933_03378	CMW1_03092	DSM_01304	FUA2153_00261	FUA2154_00312	Fad_01167	FadWe_02794	H_00959	HK1_00385	K2_00901	KCP2_01113	LL3_01161	MT45_01188	NRRL_00233	RD7-7_01058	SRCM101266_02274	SRCM101267_01235	SRCM101294_01218	TA208_01044	XH7_01051	YP6_01089	10456_02081	11B91_03096	19742-1_00775	19742-2_00775	629_03326	AAK_S6_01695	ALB65_01183	ALB69_01091	ALB79_01089	ARP23_00002	B15_01085	B1895_02081	B4140_02739
qacR		HTH-type transcriptional regulator QacR	96	96	1	144	7671				620	623	620	205_01307	B425_03888	CHCC26933_03349	CMW1_03123	DSM_01274	FUA2153_00231	FUA2154_00282	Fad_01138	FadWe_02823	H_00929	HK1_00355	K2_00931	KCP2_01143	LL3_01131	MT45_01158	NRRL_00203	RD7-7_01029	SRCM101266_02304	SRCM101267_01205	SRCM101294_01248	TA208_01014	XH7_01021	YP6_01059	10456_02108	11B91_03121	19742-1_00803	19742-2_00803	629_03298	AAK_S6_01722	ALB65_01156	ALB69_01063	ALB79_01061	ARP23_00032	B15_01057	B1895_02053	B4140_02711
yncM		putative protein YncM	96	96	1	144	7650				707	749	709	205_01295	B425_03875	CHCC26933_03337	CMW1_03136	DSM_01262	FUA2153_00219	FUA2154_00270	Fad_01125	FadWe_02836	H_00917	HK1_00343	K2_00943	KCP2_01155	LL3_01119	MT45_01146	NRRL_00191	RD7-7_01016	SRCM101266_02316	SRCM101267_01193	SRCM101294_01260	TA208_01002	XH7_01009	YP6_01047	10456_02120	11B91_03133	19742-1_00815	19742-2_00815	629_03286	AAK_S6_01734	ALB65_01144	ALB69_01051	ALB79_01049	ARP23_00044	B15_01045	B1895_02039	B4140_02699
hemAT		Heme-based aerotactic transducer HemAT	96	96	1	144	7640				869	1337	1271	205_01287	B425_03868	CHCC26933_03330	CMW1_03160	DSM_01254	FUA2153_00212	FUA2154_00263	Fad_01118	FadWe_02843	H_00910	HK1_00335	K2_00950	KCP2_01163	LL3_01112	MT45_01139	NRRL_00184	RD7-7_01009	SRCM101266_02323	SRCM101267_01186	SRCM101294_01267	TA208_00995	XH7_01002	YP6_01040	10456_02128	11B91_03141	19742-1_00822	19742-2_00822	629_03278	AAK_S6_01742	ALB65_01137	ALB69_01043	ALB79_01041	ARP23_00054	B15_01037	B1895_02032	B4140_02691
yhfS		Putative acetyl-CoA C-acetyltransferase YhfS	96	96	1	144	7637				998	1091	1090	205_01284	B425_03865	CHCC26933_03327	CMW1_03163	DSM_01251	FUA2153_00209	FUA2154_00260	Fad_01115	FadWe_02846	H_00907	HK1_00332	K2_00953	KCP2_01166	LL3_01109	MT45_01136	NRRL_00181	RD7-7_01006	SRCM101266_02326	SRCM101267_01183	SRCM101294_01270	TA208_00992	XH7_00999	YP6_01037	10456_02131	11B91_03144	19742-1_00825	19742-2_00825	629_03275	AAK_S6_01745	ALB65_01134	ALB69_01040	ALB79_01038	ARP23_00057	B15_01034	B1895_02029	B4140_02688
yhfK		putative sugar epimerase YhfK	96	96	1	144	7626				644	644	644	205_01277	B425_03858	CHCC26933_03320	CMW1_03170	DSM_01244	FUA2153_00202	FUA2154_00253	Fad_01108	FadWe_02853	H_00900	HK1_00325	K2_00960	KCP2_01173	LL3_01102	MT45_01129	NRRL_00174	RD7-7_00999	SRCM101266_02333	SRCM101267_01176	SRCM101294_01277	TA208_00985	XH7_00992	YP6_01030	10456_02138	11B91_03151	19742-1_00832	19742-2_00832	629_03266	AAK_S6_01752	ALB65_01127	ALB69_01033	ALB79_01031	ARP23_00067	B15_01027	B1895_02021	B4140_02681
group_3159		hypothetical protein	96	96	1	144	7604				725	1385	1372	205_01263	B425_03844	CHCC26933_03306	CMW1_03185	DSM_01230	FUA2153_00188	FUA2154_00239	Fad_01094	FadWe_02867	H_00886	HK1_00311	K2_00975	KCP2_01188	LL3_01088	MT45_01114	NRRL_00159	RD7-7_00985	SRCM101266_02347	SRCM101267_01162	SRCM101294_01292	TA208_00971	XH7_00978	YP6_01015	10456_02152	11B91_03165	19742-1_00847	19742-2_00847	629_03250	AAK_S6_01767	ALB65_01113	ALB69_01018	ALB79_01016	ARP23_00083	B15_01012	B1895_02415	B4140_02666
group_3161		hypothetical protein	96	96	1	144	7589				191	365	352	205_01254	B425_03835	CHCC26933_03297	CMW1_03194	DSM_01221	FUA2153_00179	FUA2154_00230	Fad_01085	FadWe_02876	H_00877	HK1_00302	K2_00984	KCP2_01198	LL3_01079	MT45_01105	NRRL_00150	RD7-7_00976	SRCM101266_02356	SRCM101267_01153	SRCM101294_01301	TA208_00962	XH7_00969	YP6_01006	10456_02161	11B91_03174	19742-1_00856	19742-2_00856	629_03239	AAK_S6_01776	ALB65_01104	ALB69_01009	ALB79_01007	ARP23_00092	B15_01003	B1895_02405	B4140_02657
prsA		Foldase protein PrsA	96	96	1	144	7585				851	857	853	205_01250	B425_03831	CHCC26933_03293	CMW1_03198	DSM_01217	FUA2153_00175	FUA2154_00226	Fad_01081	FadWe_02880	H_00873	HK1_00298	K2_00988	KCP2_01202	LL3_01075	MT45_01101	NRRL_00146	RD7-7_00972	SRCM101266_02360	SRCM101267_01149	SRCM101294_01305	TA208_00958	XH7_00965	YP6_01002	10456_02165	11B91_03178	19742-1_00860	19742-2_00860	629_03234	AAK_S6_01780	ALB65_01100	ALB69_01005	ALB79_01003	ARP23_00097	B15_00999	B1895_02400	B4140_02653
yhaP		putative protein YhaP	96	96	1	144	7579				1241	1259	1258	205_01244	B425_03826	CHCC26933_03288	CMW1_03203	DSM_01212	FUA2153_00170	FUA2154_00221	Fad_01076	FadWe_02885	H_00868	HK1_00293	K2_00993	KCP2_01209	LL3_01070	MT45_01096	NRRL_00141	RD7-7_00967	SRCM101266_02365	SRCM101267_01144	SRCM101294_01310	TA208_00953	XH7_00960	YP6_00997	10456_02170	11B91_03183	19742-1_00865	19742-2_00865	629_03229	AAK_S6_01785	ALB65_01095	ALB69_01000	ALB79_00998	ARP23_00102	B15_00994	B1895_02394	B4140_02648
group_3168		Small, acid-soluble spore protein 2	96	96	1	144	7557				206	206	206	205_01229	B425_03811	CHCC26933_03273	CMW1_03218	DSM_01197	FUA2153_00155	FUA2154_00206	Fad_01061	FadWe_02900	H_00853	HK1_00278	K2_01008	KCP2_01225	LL3_01055	MT45_01081	NRRL_00126	RD7-7_00952	SRCM101266_02380	SRCM101267_01129	SRCM101294_01325	TA208_00938	XH7_00945	YP6_00982	10456_02186	11B91_03198	19742-1_00881	19742-2_00881	629_03213	AAK_S6_01801	ALB65_01079	ALB69_00984	ALB79_00982	ARP23_00123	B15_00978	B1895_02378	B4140_02632
group_3169		hypothetical protein	96	96	1	144	7555				125	125	125	205_01228	B425_03810	CHCC26933_03272	CMW1_03219	DSM_01196	FUA2153_00154	FUA2154_00205	Fad_01060	FadWe_02901	H_00852	HK1_00277	K2_01009	KCP2_01226	LL3_01054	MT45_01080	NRRL_00125	RD7-7_00951	SRCM101266_02381	SRCM101267_01128	SRCM101294_01326	TA208_00937	XH7_00944	YP6_00981	10456_02187	11B91_03199	19742-1_00882	19742-2_00882	629_03212	AAK_S6_01802	ALB65_01078	ALB69_00983	ALB79_00981	ARP23_00124	B15_00977	B1895_02377	B4140_02631
group_3171		hypothetical protein	96	96	1	144	7537				746	1115	1111	205_01218	B425_03800	CHCC26933_03262	CMW1_03229	DSM_01186	FUA2153_00144	FUA2154_00195	Fad_01050	FadWe_02911	H_00842	HK1_00267	K2_01019	KCP2_01236	LL3_01044	MT45_01070	NRRL_00115	RD7-7_00941	SRCM101266_02391	SRCM101267_01118	SRCM101294_01336	TA208_00927	XH7_00934	YP6_00971	10456_02198	11B91_03210	19742-1_00893	19742-2_00893	629_03200	AAK_S6_01813	ALB65_01067	ALB69_00972	ALB79_00970	ARP23_00136	B15_00966	B1895_02366	B4140_02620
group_3173		hypothetical protein	96	96	1	144	7529				1124	1388	1382	205_01213	B425_03795	CHCC26933_03257	CMW1_03234	DSM_01181	FUA2153_00139	FUA2154_00190	Fad_01045	FadWe_02916	H_00837	HK1_00262	K2_01024	KCP2_01241	LL3_01039	MT45_01065	NRRL_00110	RD7-7_00936	SRCM101266_02396	SRCM101267_01113	SRCM101294_01341	TA208_00922	XH7_00929	YP6_00966	10456_02203	11B91_03215	19742-1_00898	19742-2_00898	629_03195	AAK_S6_01818	ALB65_01062	ALB69_00967	ALB79_00965	ARP23_00141	B15_00961	B1895_02361	B4140_02615
tcyP		L-cystine uptake protein TcyP	96	96	1	144	7471				998	1391	1341	205_01170	B425_03752	CHCC26933_03215	CMW1_03277	DSM_01138	FUA2153_00095	FUA2154_00146	Fad_01002	FadWe_02959	H_00794	HK1_00219	K2_01067	KCP2_01287	LL3_00996	MT45_01022	NRRL_00065	RD7-7_00894	SRCM101266_02439	SRCM101267_01070	SRCM101294_01842	TA208_00879	XH7_00886	YP6_00923	10456_02245	11B91_03256	19742-1_00940	19742-2_00940	629_03153	AAK_S6_01860	ALB65_01018	ALB69_00925	ALB79_00923	ARP23_00193	B15_00919	B1895_02981	B4140_02573
group_3182		hypothetical protein	96	96	1	144	7445				911	950	936	205_01149	B425_03731	CHCC26933_03194	CMW1_03298	DSM_01117	FUA2153_00074	FUA2154_00125	Fad_00981	FadWe_02980	H_00773	HK1_00198	K2_01088	KCP2_01309	LL3_00975	MT45_01001	NRRL_00042	RD7-7_00873	SRCM101266_02460	SRCM101267_01049	SRCM101294_01821	TA208_00858	XH7_00865	YP6_00902	10456_02266	11B91_03277	19742-1_00958	19742-2_00958	629_03132	AAK_S6_01881	ALB65_00996	ALB69_00904	ALB79_00902	ARP23_00216	B15_00898	B1895_02960	B4140_02552
ssuA		Putative aliphatic sulfonates-binding protein	96	96	1	144	7434				875	989	987	205_01139	B425_03721	CHCC26933_03183	CMW1_03307	DSM_01107	FUA2153_00064	FUA2154_00115	Fad_00971	FadWe_02990	H_00763	HK1_00188	K2_01097	KCP2_01319	LL3_00965	MT45_00991	NRRL_00032	RD7-7_00862	SRCM101266_02470	SRCM101267_01039	SRCM101294_01811	TA208_00848	XH7_00855	YP6_00893	10456_02274	11B91_03285	19742-1_00967	19742-2_00967	629_03123	AAK_S6_01890	ALB65_00987	ALB69_00896	ALB79_00893	ARP23_00226	B15_00890	B1895_02951	B4140_02543
proC_1		Pyrroline-5-carboxylate reductase	96	96	1	144	5956				698	797	793	205_02028	B425_00475	CHCC26933_02213	CMW1_02311	DSM_02096	FUA2153_01305	FUA2154_01308	Fad_02101	FadWe_00106	H_01803	HK1_01073	K2_03121	KCP2_04091	LL3_01984	MT45_01988	NRRL_01012	RD7-7_01835	SRCM101266_00272	SRCM101267_02113	SRCM101294_00158	TA208_01544	XH7_01551	YP6_01895	10456_02463	11B91_02201	19742-1_03420	19742-2_03412	629_00508	AAK_S6_01181	ALB65_01995	ALB69_02007	ALB79_01884	ARP23_03636	B15_01904	B1895_02199	B4140_01678
proB_2		Glutamate 5-kinase 1	96	96	1	144	5955				470	1118	1108	205_02029	B425_00474	CHCC26933_02212	CMW1_02312	DSM_02095	FUA2153_01304	FUA2154_01307	Fad_02100	FadWe_00105	H_01802	HK1_01074	K2_03122	KCP2_04090	LL3_01983	MT45_01987	NRRL_01011	RD7-7_01834	SRCM101266_00271	SRCM101267_02112	SRCM101294_00159	TA208_01545	XH7_01552	YP6_01894	10456_02464	11B91_02202	19742-1_03421	19742-2_03413	629_00507	AAK_S6_01180	ALB65_01994	ALB69_02006	ALB79_01883	ARP23_03637	B15_01903	B1895_02198	B4140_01679
rlmH		Ribosomal RNA large subunit methyltransferase H	96	96	1	144	13549				479	479	479	205_04116	B425_04032	CHCC26933_00096	CMW1_00959	DSM_04061	FUA2153_04049	FUA2154_04037	Fad_04042	FadWe_00252	H_03904	HK1_03143	K2_01251	KCP2_00012	LL3_04067	MT45_03830	NRRL_03537	RD7-7_03634	SRCM101266_00945	SRCM101267_04134	SRCM101294_01868	TA208_03996	XH7_04006	YP6_03979	10456_02683	11B91_00523	19742-1_01135	19742-2_01940	629_02443	AAK_S6_02427	ALB65_03887	ALB69_03842	ALB79_03761	ARP23_01333	B15_03834	B1895_02751	B4140_00925
graR_2		Response regulator protein GraR	96	96	1	144	10074				173	689	682	205_04051	B425_01516	CHCC26933_00141	CMW1_00917	DSM_04002	FUA2153_01344	FUA2154_01346	Fad_03995	FadWe_00581	H_03858	HK1_03084	K2_01297	KCP2_01497	LL3_04008	MT45_03785	NRRL_01879	RD7-7_03588	SRCM101266_01537	SRCM101267_04076	SRCM101294_03522	TA208_03950	XH7_03960	YP6_03934	10456_02731	11B91_00564	19742-1_01184	19742-2_01891	629_02401	AAK_S6_02379	ALB65_03844	ALB69_03792	ALB79_03714	ARP23_01392	B15_03786	B1895_03183	B4140_00967
group_3215		hypothetical protein	96	96	1	144	10086				236	524	359	205_04044	B425_01522	CHCC26933_00148	CMW1_00910	DSM_03995	FUA2153_01351	FUA2154_01353	Fad_03988	FadWe_00588	H_03851	HK1_03077	K2_01304	KCP2_01504	LL3_04001	MT45_03778	NRRL_01872	RD7-7_03581	SRCM101266_01530	SRCM101267_04069	SRCM101294_03529	TA208_03943	XH7_03953	YP6_03927	10456_02738	11B91_00571	19742-1_01191	19742-2_01884	629_02394	AAK_S6_02372	ALB65_03837	ALB69_03785	ALB79_03707	ARP23_01399	B15_03779	B1895_03176	B4140_00974
group_3220		hypothetical protein	96	96	1	144	10189				1154	1247	1246	205_04007	B425_01559	CHCC26933_00190	CMW1_00869	DSM_03958	FUA2153_01389	FUA2154_01390	Fad_03951	FadWe_00625	H_03812	HK1_03039	K2_01337	KCP2_01544	LL3_03964	MT45_03740	NRRL_01834	RD7-7_03537	SRCM101266_01493	SRCM101267_04032	SRCM101294_03566	TA208_03904	XH7_03914	YP6_03884	10456_02798	11B91_00601	19742-1_01222	19742-2_01853	629_02357	AAK_S6_02321	ALB65_03796	ALB69_03763	ALB79_03666	ARP23_01433	B15_03731	B1895_01217	B4140_01014
licR		putative licABCH operon regulator	96	96	1	144	10247				1286	1955	1924	205_03962	B425_01603	CHCC26933_00228	CMW1_00826	DSM_03913	FUA2153_01435	FUA2154_01436	Fad_03907	FadWe_00669	H_03768	HK1_02994	K2_01379	KCP2_01593	LL3_03919	MT45_03697	NRRL_01789	RD7-7_03501	SRCM101266_01448	SRCM101267_03987	SRCM101294_03609	TA208_03860	XH7_03870	YP6_03841	10456_02842	11B91_00644	19742-1_01272	19742-2_01803	629_02312	AAK_S6_02277	ALB65_03753	ALB69_03719	ALB79_03623	ARP23_01483	B15_03687	B1895_01173	B4140_01057
COQ3_2		Ubiquinone biosynthesis O-methyltransferase, mitochondrial	96	96	1	144	10309				650	680	679	205_03930	B425_01635	CHCC26933_00264	CMW1_00797	DSM_03881	FUA2153_01467	FUA2154_01468	Fad_03875	FadWe_00701	H_03736	HK1_02962	K2_01413	KCP2_01626	LL3_03887	MT45_03667	NRRL_01757	RD7-7_03470	SRCM101266_01416	SRCM101267_03955	SRCM101294_03638	TA208_03828	XH7_03838	YP6_03807	10456_02873	11B91_00680	19742-1_01301	19742-2_01774	629_02281	AAK_S6_02246	ALB65_03722	ALB69_03688	ALB79_03593	ARP23_01514	B15_03658	B1895_01144	B4140_01084
group_3226		hypothetical protein	96	96	1	144	10313				407	407	407	205_03927	B425_01638	CHCC26933_00267	CMW1_00794	DSM_03878	FUA2153_01470	FUA2154_01471	Fad_03872	FadWe_00704	H_03733	HK1_02959	K2_01416	KCP2_01629	LL3_03884	MT45_03664	NRRL_01754	RD7-7_03467	SRCM101266_01413	SRCM101267_03952	SRCM101294_03641	TA208_03825	XH7_03835	YP6_03804	10456_02876	11B91_00683	19742-1_01304	19742-2_01771	629_02278	AAK_S6_02243	ALB65_03719	ALB69_03685	ALB79_03590	ARP23_01517	B15_03655	B1895_01141	B4140_01087
ywcE		Spore morphogenesis and germination protein YwcE	96	96	1	144	10324				260	287	260	205_03919	B425_01646	CHCC26933_00275	CMW1_00786	DSM_03870	FUA2153_01478	FUA2154_01479	Fad_03864	FadWe_00712	H_03725	HK1_02951	K2_01424	KCP2_01638	LL3_03876	MT45_03656	NRRL_01746	RD7-7_03459	SRCM101266_01405	SRCM101267_03944	SRCM101294_03649	TA208_03817	XH7_03827	YP6_03796	10456_02884	11B91_00691	19742-1_01312	19742-2_01763	629_02268	AAK_S6_02235	ALB65_03711	ALB69_03677	ALB79_03582	ARP23_01525	B15_03647	B1895_01134	B4140_01095
ywdJ		Putative purine permease YwdJ	96	96	1	144	10352				854	1385	1313	205_03899	B425_01666	CHCC26933_00291	CMW1_00768	DSM_03850	FUA2153_01498	FUA2154_01499	Fad_03844	FadWe_00732	H_03705	HK1_02931	K2_01444	KCP2_01659	LL3_03856	MT45_03637	NRRL_01726	RD7-7_03435	SRCM101266_01385	SRCM101267_03924	SRCM101294_02642	TA208_03797	XH7_03807	YP6_03776	10456_02902	11B91_00709	19742-1_01331	19742-2_01744	629_02250	AAK_S6_02216	ALB65_03691	ALB69_03658	ALB79_03566	ARP23_01546	B15_03631	B1895_01116	B4140_01114
arnB_2		UDP-4-amino-4-deoxy-L-arabinose--oxoglutarate aminotransferase	96	96	1	144	10358				1106	1169	1168	205_03894	B425_01671	CHCC26933_00296	CMW1_00763	DSM_03845	FUA2153_01503	FUA2154_01504	Fad_03839	FadWe_00737	H_03700	HK1_02926	K2_01449	KCP2_01664	LL3_03851	MT45_03632	NRRL_01721	RD7-7_03430	SRCM101266_01380	SRCM101267_03919	SRCM101294_02637	TA208_03792	XH7_03802	YP6_03771	10456_02907	11B91_00714	19742-1_01336	19742-2_01739	629_02245	AAK_S6_02211	ALB65_03686	ALB69_03653	ALB79_03561	ARP23_01552	B15_03626	B1895_01110	B4140_01119
bacG		NADPH-dependent reductase BacG	96	96	1	144	10402				779	1637	803	205_03872	B425_01693	CHCC26933_00318	CMW1_00741	DSM_03823	FUA2153_01525	FUA2154_01526	Fad_03817	FadWe_00759	H_03678	HK1_02904	K2_01471	KCP2_01687	LL3_03829	MT45_03610	NRRL_01699	RD7-7_03408	SRCM101266_01358	SRCM101267_03897	SRCM101294_02615	TA208_03770	XH7_03780	YP6_03748	10456_02933	11B91_00736	19742-1_01362	19742-2_01713	629_02219	AAK_S6_02185	ALB65_03660	ALB69_03626	ALB79_03539	ARP23_01576	B15_03604	B1895_01088	B4140_01141
group_3249		hypothetical protein	96	96	1	144	10405				965	977	972	205_03867	B425_01698	CHCC26933_00321	CMW1_00738	DSM_03818	FUA2153_01528	FUA2154_01529	Fad_03812	FadWe_00764	H_03675	HK1_02899	K2_01474	KCP2_01692	LL3_03826	MT45_03607	NRRL_01696	RD7-7_03405	SRCM101266_01353	SRCM101267_03892	SRCM101294_02612	TA208_03767	XH7_03777	YP6_03745	10456_02936	11B91_00739	19742-1_01365	19742-2_01710	629_02216	AAK_S6_02182	ALB65_03657	ALB69_03623	ALB79_03536	ARP23_01579	B15_03601	B1895_01085	B4140_01144
ylmA		putative ABC transporter ATP-binding protein YlmA	96	96	1	144	11942				746	797	796	205_01776	B425_02630	CHCC26933_01666	CMW1_02649	DSM_01742	FUA2153_00741	FUA2154_00745	Fad_01603	FadWe_02504	H_01467	HK1_00821	K2_00393	KCP2_00662	LL3_01649	MT45_01641	NRRL_00670	RD7-7_01474	SRCM101266_01837	SRCM101267_01718	SRCM101294_00485	TA208_01882	XH7_01889	YP6_01555	10456_03006	11B91_02602	19742-1_00329	19742-2_00329	629_03791	AAK_S6_00950	ALB65_01632	ALB69_01645	ALB79_01536	ARP23_04048	B15_01546	B1895_00282	B4140_00789
pyrP		Uracil permease	96	96	1	144	11927				347	1451	1291	205_01790	B425_02644	CHCC26933_01680	CMW1_02635	DSM_01756	FUA2153_00755	FUA2154_00759	Fad_01617	FadWe_02518	H_01481	HK1_00835	K2_00379	KCP2_00648	LL3_01663	MT45_01655	NRRL_00684	RD7-7_01488	SRCM101266_01823	SRCM101267_01732	SRCM101294_00471	TA208_01868	XH7_01875	YP6_01569	10456_03020	11B91_02588	19742-1_00315	19742-2_00315	629_03805	AAK_S6_00964	ALB65_01646	ALB69_01659	ALB79_01551	ARP23_04033	B15_01560	B1895_00296	B4140_00803
carB_2		Carbamoyl-phosphate synthase large chain	96	96	1	144	11922				797	3215	3189	205_01794	B425_02648	CHCC26933_01684	CMW1_02631	DSM_01760	FUA2153_00759	FUA2154_00763	Fad_01621	FadWe_02522	H_01485	HK1_00839	K2_00375	KCP2_00644	LL3_01667	MT45_01659	NRRL_00688	RD7-7_01492	SRCM101266_01819	SRCM101267_01736	SRCM101294_00467	TA208_01864	XH7_01871	YP6_01573	10456_03024	11B91_02584	19742-1_00311	19742-2_00311	629_03810	AAK_S6_00968	ALB65_01650	ALB69_01663	ALB79_01555	ARP23_04025	B15_01564	B1895_00300	B4140_00807
pyrK		Dihydroorotate dehydrogenase B (NAD(+)), electron transfer subunit	96	96	1	144	11920				569	770	767	205_01795	B425_02649	CHCC26933_01685	CMW1_02630	DSM_01761	FUA2153_00760	FUA2154_00764	Fad_01622	FadWe_02523	H_01486	HK1_00840	K2_00374	KCP2_00643	LL3_01668	MT45_01660	NRRL_00689	RD7-7_01493	SRCM101266_01818	SRCM101267_01737	SRCM101294_00466	TA208_01863	XH7_01870	YP6_01574	10456_03025	11B91_02583	19742-1_00310	19742-2_00310	629_03811	AAK_S6_00969	ALB65_01651	ALB69_01664	ALB79_01556	ARP23_04024	B15_01565	B1895_00301	B4140_00808
rpsB		30S ribosomal protein S2	96	96	1	144	11806				332	740	733	205_01891	B425_02744	CHCC26933_01780	CMW1_02534	DSM_01857	FUA2153_00855	FUA2154_00859	Fad_01717	FadWe_02618	H_01581	HK1_00936	K2_00279	KCP2_00546	LL3_01763	MT45_01755	NRRL_00784	RD7-7_01589	SRCM101266_01723	SRCM101267_01832	SRCM101294_00371	TA208_01767	XH7_01774	YP6_01670	10456_03121	11B91_02484	19742-1_00214	19742-2_00214	629_03912	AAK_S6_03075	ALB65_01747	ALB69_01760	ALB79_01652	ARP23_03907	B15_01661	B1895_00403	B4140_01921
baeB		putative polyketide biosynthesis zinc-dependent hydrolase BaeB	96	96	1	144	11733				599	692	687	205_01948	B425_01426	CHCC26933_01852	CMW1_02476	DSM_01914	FUA2153_01094	FUA2154_01098	Fad_01926	FadWe_03695	H_01638	HK1_00993	K2_00161	KCP2_00488	LL3_01820	MT45_01812	NRRL_00842	RD7-7_01662	SRCM101266_01666	SRCM101267_01889	SRCM101294_00314	TA208_01710	XH7_01717	YP6_01727	10456_03185	11B91_02424	19742-1_00156	19742-2_00156	629_03972	AAK_S6_03139	ALB65_01810	ALB69_01823	ALB79_01713	ARP23_03842	B15_01725	B1895_01466	B4140_01861
pksH		putative polyketide biosynthesis enoyl-CoA hydratase PksH	96	96	1	144	11726				773	773	773	205_01954	B425_01432	CHCC26933_01858	CMW1_02470	DSM_01920	FUA2153_01100	FUA2154_01104	Fad_01932	FadWe_03689	H_01644	HK1_00999	K2_00155	KCP2_00482	LL3_01826	MT45_01819	NRRL_00848	RD7-7_01668	SRCM101266_01660	SRCM101267_01895	SRCM101294_00308	TA208_01703	XH7_01710	YP6_01733	10456_03191	11B91_02418	19742-1_00150	19742-2_00150	629_03978	AAK_S6_03145	ALB65_01816	ALB69_01829	ALB79_01719	ARP23_03836	B15_01731	B1895_01472	B4140_01855
aprX		Serine protease AprX	96	96	1	144	11686				644	1328	1320	205_01966	B425_01443	CHCC26933_01869	CMW1_02453	DSM_01931	FUA2153_01111	FUA2154_01115	Fad_01943	FadWe_03678	H_01655	HK1_01010	K2_00144	KCP2_00463	LL3_01837	MT45_01830	NRRL_00862	RD7-7_01679	SRCM101266_01649	SRCM101267_01906	SRCM101294_00297	TA208_01692	XH7_01699	YP6_01744	10456_03202	11B91_02407	19742-1_00139	19742-2_00139	629_00345	AAK_S6_03156	ALB65_01827	ALB69_01840	ALB79_01730	ARP23_03814	B15_01742	B1895_01487	B4140_01844
cpdA_2		3',5'-cyclic adenosine monophosphate phosphodiesterase CpdA	96	96	1	144	11314				3470	3869	3864	205_03612	B425_01951	CHCC26933_00567	CMW1_00493	DSM_03567	FUA2153_01784	FUA2154_01786	Fad_03560	FadWe_01017	H_03421	HK1_02645	K2_01723	KCP2_01952	LL3_03571	MT45_03358	NRRL_01439	RD7-7_03160	SRCM101266_00696	SRCM101267_03639	SRCM101294_02361	TA208_03513	XH7_03523	YP6_03495	10456_03244	11B91_00990	19742-1_01624	19742-2_01451	629_01943	AAK_S6_02579	ALB65_03389	ALB69_03353	ALB79_03270	ARP23_01872	B15_03336	B1895_02867	B4140_01415
nagB		Glucosamine-6-phosphate deaminase 1	96	96	1	144	11308				725	725	725	205_03609	B425_01954	CHCC26933_00571	CMW1_00489	DSM_03564	FUA2153_01787	FUA2154_01789	Fad_03557	FadWe_01020	H_03418	HK1_02642	K2_01726	KCP2_01955	LL3_03568	MT45_03354	NRRL_01436	RD7-7_03156	SRCM101266_00693	SRCM101267_03636	SRCM101294_02358	TA208_03510	XH7_03520	YP6_03492	10456_03247	11B91_00993	19742-1_01627	19742-2_01448	629_01940	AAK_S6_02582	ALB65_03386	ALB69_03350	ALB79_03267	ARP23_01876	B15_03333	B1895_02864	B4140_01418
hisI		Histidine biosynthesis bifunctional protein HisIE	96	96	1	144	11288				620	620	620	205_03595	B425_01967	CHCC26933_00585	CMW1_00475	DSM_03550	FUA2153_01801	FUA2154_01803	Fad_03543	FadWe_01034	H_03404	HK1_02628	K2_01740	KCP2_01971	LL3_03554	MT45_03340	NRRL_01422	RD7-7_03142	SRCM101266_00679	SRCM101267_03622	SRCM101294_02344	TA208_03496	XH7_03506	YP6_03478	10456_03261	11B91_01007	19742-1_01641	19742-2_01434	629_01926	AAK_S6_02596	ALB65_03372	ALB69_03336	ALB79_03253	ARP23_01892	B15_03319	B1895_02850	B4140_01432
epsH		Putative glycosyltransferase EpsH	96	96	1	144	11179				1037	1037	1037	205_03545	B425_02018	CHCC26933_00632	CMW1_00424	DSM_03500	FUA2153_01851	FUA2154_01853	Fad_03492	FadWe_01085	H_03354	HK1_02578	K2_01788	KCP2_02023	LL3_03504	MT45_03291	NRRL_01371	RD7-7_03093	SRCM101266_00629	SRCM101267_03572	SRCM101294_02293	TA208_03446	XH7_03456	YP6_03428	10456_03316	11B91_01054	19742-1_01693	19742-2_01382	629_01878	AAK_S6_02651	ALB65_03317	ALB69_03282	ALB79_03207	ARP23_01951	B15_03270	B1895_03099	B4140_01478
araE		Arabinose-proton symporter	96	96	1	144	11137				1253	1394	1373	205_03518	B425_02044	CHCC26933_00658	CMW1_00399	DSM_03474	FUA2153_01877	FUA2154_01879	Fad_03466	FadWe_01111	H_03329	HK1_02552	K2_01813	KCP2_02052	LL3_03478	MT45_03266	NRRL_01344	RD7-7_03067	SRCM101266_00603	SRCM101267_03546	SRCM101294_02267	TA208_03421	XH7_03431	YP6_03402	10456_03343	11B91_01088	19742-1_01723	19742-2_01353	629_01848	AAK_S6_02676	ALB65_03291	ALB69_03256	ALB79_03178	ARP23_01981	B15_03241	B1895_03073	B4140_00114
ctpB		Carboxy-terminal processing protease CtpB	96	96	1	144	11336				659	1430	1392	205_03628	B425_01935	CHCC26933_00552	CMW1_00508	DSM_03583	FUA2153_01768	FUA2154_01770	Fad_03576	FadWe_01001	H_03437	HK1_02661	K2_01707	KCP2_01936	LL3_03587	MT45_03373	NRRL_01455	RD7-7_03175	SRCM101266_00712	SRCM101267_03656	SRCM101294_02376	TA208_03529	XH7_03539	YP6_03510	10456_03544	11B91_00976	19742-1_01607	19742-2_01468	629_01958	AAK_S6_01940	ALB65_03412	ALB69_03375	ALB79_03292	ARP23_01854	B15_03359	B1895_01741	B4140_01396
group_3322		hypothetical protein	96	96	1	144	11488				284	719	670	205_03712	B425_01852	CHCC26933_00469	CMW1_00593	DSM_03666	FUA2153_01683	FUA2154_01684	Fad_03659	FadWe_00918	H_03519	HK1_02744	K2_01623	KCP2_01850	LL3_03671	MT45_03457	NRRL_01539	RD7-7_03258	SRCM101266_00795	SRCM101267_03739	SRCM101294_02459	TA208_03611	XH7_03621	YP6_03593	10456_03627	11B91_00894	19742-1_01524	19742-2_01551	629_02048	AAK_S6_02023	ALB65_03497	ALB69_03457	ALB79_03374	ARP23_01759	B15_03441	B1895_01826	B4140_01303
group_3323		hypothetical protein	96	96	1	144	11500				620	623	620	205_03716	B425_01848	CHCC26933_00465	CMW1_00599	DSM_03670	FUA2153_01679	FUA2154_01680	Fad_03663	FadWe_00914	H_03523	HK1_02748	K2_01619	KCP2_01846	LL3_03675	MT45_03461	NRRL_01543	RD7-7_03262	SRCM101266_01203	SRCM101267_03743	SRCM101294_02463	TA208_03615	XH7_03625	YP6_03597	10456_03631	11B91_00891	19742-1_01520	19742-2_01555	629_02052	AAK_S6_02027	ALB65_03501	ALB69_03461	ALB79_03378	ARP23_01755	B15_03445	B1895_03910	B4140_01300
group_3325		hypothetical protein	96	96	1	144	11507				476	479	476	205_03719	B425_01845	CHCC26933_00463	CMW1_00602	DSM_03673	FUA2153_01676	FUA2154_01677	Fad_03666	FadWe_00911	H_03526	HK1_02751	K2_01616	KCP2_01843	LL3_03678	MT45_03463	NRRL_01546	RD7-7_03264	SRCM101266_01206	SRCM101267_03746	SRCM101294_02466	TA208_03618	XH7_03628	YP6_03600	10456_03634	11B91_00888	19742-1_01517	19742-2_01558	629_02055	AAK_S6_02030	ALB65_03504	ALB69_03464	ALB79_03381	ARP23_01752	B15_03447	B1895_03913	B4140_01297
ywqC_2		putative capsular polysaccharide biosynthesis protein YwqC	96	96	1	144	11547				746	746	746	205_03734	B425_01830	CHCC26933_00451	CMW1_00614	DSM_03688	FUA2153_01661	FUA2154_01662	Fad_03681	FadWe_00896	H_03541	HK1_02766	K2_01604	KCP2_01828	LL3_03693	MT45_03477	NRRL_01561	RD7-7_03276	SRCM101266_01221	SRCM101267_03761	SRCM101294_02481	TA208_03633	XH7_03643	YP6_03612	10456_03650	11B91_00875	19742-1_01498	19742-2_01577	629_02074	AAK_S6_02046	ALB65_03520	ALB69_03487	ALB79_03399	ARP23_01732	B15_03462	B1895_01631	B4140_01283
yecD		Isochorismatase family protein YecD	96	96	1	144	11570				566	566	566	205_03755	B425_01810	CHCC26933_00431	CMW1_00634	DSM_03708	FUA2153_01641	FUA2154_01642	Fad_03701	FadWe_00875	H_03562	HK1_02787	K2_01584	KCP2_01807	LL3_03713	MT45_03497	NRRL_01581	RD7-7_03296	SRCM101266_01241	SRCM101267_03781	SRCM101294_02501	TA208_03654	XH7_03664	YP6_03632	10456_03670	11B91_00855	19742-1_01478	19742-2_01597	629_02094	AAK_S6_02066	ALB65_03540	ALB69_03507	ALB79_03419	ARP23_01710	B15_03482	B1895_01653	B4140_01263
bcrC		Undecaprenyl-diphosphatase BcrC	96	96	1	144	11575				575	575	575	205_03759	B425_01806	CHCC26933_00427	CMW1_00638	DSM_03712	FUA2153_01637	FUA2154_01638	Fad_03705	FadWe_00871	H_03566	HK1_02791	K2_01580	KCP2_01803	LL3_03717	MT45_03501	NRRL_01585	RD7-7_03300	SRCM101266_01245	SRCM101267_03785	SRCM101294_02505	TA208_03658	XH7_03668	YP6_03636	10456_03674	11B91_00851	19742-1_01474	19742-2_01601	629_02098	AAK_S6_02070	ALB65_03544	ALB69_03511	ALB79_03423	ARP23_01706	B15_03486	B1895_01657	B4140_01259
group_3331		hypothetical protein	96	96	1	144	10522				230	383	379	205_03794	B425_01771	CHCC26933_00392	CMW1_00674	DSM_03745	FUA2153_01602	FUA2154_01603	Fad_03740	FadWe_00836	H_03601	HK1_02826	K2_01546	KCP2_01767	LL3_03752	MT45_03535	NRRL_01620	RD7-7_03335	SRCM101266_01281	SRCM101267_03820	SRCM101294_02539	TA208_03693	XH7_03703	YP6_03671	10456_03708	11B91_00817	19742-1_01439	19742-2_01636	629_02133	AAK_S6_02104	ALB65_03578	ALB69_03545	ALB79_03458	ARP23_01670	B15_03520	B1895_01691	B4140_01225
narH		Respiratory nitrate reductase 1 beta chain	96	96	1	144	10474				1067	1463	1458	205_03831	B425_01734	CHCC26933_00355	CMW1_00711	DSM_03782	FUA2153_01565	FUA2154_01566	Fad_03777	FadWe_00799	H_03638	HK1_02863	K2_01509	KCP2_01729	LL3_03789	MT45_03572	NRRL_01658	RD7-7_03371	SRCM101266_01318	SRCM101267_03857	SRCM101294_02576	TA208_03730	XH7_03740	YP6_03709	10456_03746	11B91_00780	19742-1_01402	19742-2_01673	629_02173	AAK_S6_02142	ALB65_03616	ALB69_03583	ALB79_03496	ARP23_01626	B15_03558	B1895_01730	B4140_01187
group_3341		hypothetical protein	96	96	1	144	11986				275	275	275	205_01744	B425_02599	CHCC26933_01635	CMW1_02680	DSM_01711	FUA2153_00710	FUA2154_00714	Fad_01572	FadWe_02473	H_01436	HK1_00790	K2_00424	KCP2_00694	LL3_01618	MT45_01610	NRRL_00639	RD7-7_01443	SRCM101266_01868	SRCM101267_01687	SRCM101294_00517	TA208_01913	XH7_01920	YP6_01524	10456_03761	11B91_02634	19742-1_00360	19742-2_00360	629_03755	AAK_S6_01233	ALB65_01600	ALB69_01612	ALB79_01504	ARP23_04085	B15_01515	B1895_00248	B4140_00757
group_3342		hypothetical protein	96	96	1	144	11989				410	410	410	205_01741	B425_02596	CHCC26933_01632	CMW1_02683	DSM_01708	FUA2153_00707	FUA2154_00711	Fad_01569	FadWe_02470	H_01433	HK1_00787	K2_00427	KCP2_00697	LL3_01615	MT45_01607	NRRL_00636	RD7-7_01440	SRCM101266_01871	SRCM101267_01684	SRCM101294_00520	TA208_01916	XH7_01923	YP6_01521	10456_03764	11B91_02637	19742-1_00363	19742-2_00363	629_03752	AAK_S6_01236	ALB65_01597	ALB69_01609	ALB79_01501	ARP23_04088	B15_01512	B1895_00245	B4140_00754
ftsW_1		putative peptidoglycan glycosyltransferase FtsW	96	96	1	144	12003				764	1211	1203	205_01729	B425_02584	CHCC26933_01620	CMW1_02695	DSM_01696	FUA2153_00695	FUA2154_00699	Fad_01557	FadWe_02458	H_01421	HK1_00775	K2_00439	KCP2_00709	LL3_01603	MT45_01595	NRRL_00624	RD7-7_01428	SRCM101266_01883	SRCM101267_01672	SRCM101294_00532	TA208_01928	XH7_01935	YP6_01509	10456_03776	11B91_02649	19742-1_00375	19742-2_00375	629_03740	AAK_S6_01248	ALB65_01585	ALB69_01597	ALB79_01489	ARP23_04104	B15_01500	B1895_00233	B4140_00742
group_3345		hypothetical protein	96	96	1	144	12010				230	476	473	205_01726	B425_02581	CHCC26933_01617	CMW1_02698	DSM_01693	FUA2153_00692	FUA2154_00696	Fad_01554	FadWe_02455	H_01418	HK1_00772	K2_00442	KCP2_00712	LL3_01547	MT45_01592	NRRL_00621	RD7-7_01425	SRCM101266_01886	SRCM101267_01669	SRCM101294_00535	TA208_01931	XH7_01938	YP6_01506	10456_03779	11B91_02652	19742-1_00378	19742-2_00378	629_03736	AAK_S6_01251	ALB65_01582	ALB69_01594	ALB79_01486	ARP23_04108	B15_01497	B1895_00230	B4140_00739
group_3350		hypothetical protein	96	96	1	144	12030				266	266	266	205_01711	B425_02566	CHCC26933_01603	CMW1_02715	DSM_01678	FUA2153_00677	FUA2154_00681	Fad_01539	FadWe_02440	H_01403	HK1_00757	K2_00457	KCP2_00727	LL3_01532	MT45_01575	NRRL_00605	RD7-7_01411	SRCM101266_01901	SRCM101267_01654	SRCM101294_00552	TA208_01946	XH7_01953	YP6_01490	10456_03793	11B91_02666	19742-1_00392	19742-2_00392	629_03719	AAK_S6_01265	ALB65_01565	ALB69_01577	ALB79_01472	ARP23_04123	B15_01480	B1895_00212	B4140_00725
group_3352		hypothetical protein	96	96	1	144	12070				134	134	134	205_01691	B425_02546	CHCC26933_01583	CMW1_02744	DSM_01658	FUA2153_00657	FUA2154_00661	Fad_01519	FadWe_02420	H_01383	HK1_00737	K2_00487	KCP2_00747	LL3_01512	MT45_01545	NRRL_00585	RD7-7_01391	SRCM101266_01921	SRCM101267_01634	SRCM101294_00582	TA208_01966	XH7_01973	YP6_01459	10456_03822	11B91_02694	19742-1_00421	19742-2_00421	629_03685	AAK_S6_01294	ALB65_01536	ALB69_01548	ALB79_01443	ARP23_04174	B15_01451	B1895_00176	B4140_00695
yknX		Putative efflux system component YknX	96	96	1	144	12087				629	1136	1121	205_01680	B425_02535	CHCC26933_01572	CMW1_02755	DSM_01647	FUA2153_00646	FUA2154_00650	Fad_01508	FadWe_02409	H_01372	HK1_00726	K2_00498	KCP2_00758	LL3_01501	MT45_01534	NRRL_00574	RD7-7_01380	SRCM101266_01933	SRCM101267_01622	SRCM101294_00593	TA208_01977	XH7_01984	YP6_01448	10456_03833	11B91_02705	19742-1_00432	19742-2_00432	629_03674	AAK_S6_01305	ALB65_01525	ALB69_01537	ALB79_01432	ARP23_04187	B15_01440	B1895_00165	B4140_00684
group_3367		hypothetical protein	96	96	1	144	292				269	452	450	205_00215	B425_00118	CHCC26933_01244	CMW1_04016	DSM_00220	FUA2153_03260	FUA2154_03501	Fad_00183	FadWe_00129	H_00104	HK1_03449	K2_03510	KCP2_03782	LL3_00195	MT45_00205	NRRL_02975	RD7-7_00215	SRCM101266_03414	SRCM101267_00215	SRCM101294_03811	TA208_00190	XH7_00198	YP6_00216	10456_03921	11B91_03527	19742-1_02689	19742-2_02681	629_00229	AAK_S6_04078	ALB65_00295	ALB69_00215	ALB79_00215	ARP23_00988	B15_00219	B1895_03337	B4140_02026
group_3377		hypothetical protein	96	96	1	144	14320				308	500	468	205_00255	B425_00157	CHCC26933_04089	CMW1_03971	DSM_00260	FUA2153_03301	FUA2154_03460	Fad_00223	FadWe_00169	H_00146	HK1_03489	K2_03469	KCP2_03741	LL3_00236	MT45_00251	NRRL_02934	RD7-7_00267	SRCM101266_03454	SRCM101267_00255	SRCM101294_03763	TA208_00232	XH7_00240	YP6_00261	10456_03967	11B91_03579	19742-1_02740	19742-2_02732	629_00269	AAK_S6_04032	ALB65_00340	ALB69_00260	ALB79_00265	ARP23_00938	B15_00266	B1895_03425	B4140_02077
glsA1		Glutaminase 1	96	96	1	144	14303				404	983	922	205_00268	B425_00170	CHCC26933_04076	CMW1_03958	DSM_00273	FUA2153_03314	FUA2154_03447	Fad_00236	FadWe_00182	H_00159	HK1_03502	K2_03456	KCP2_03727	LL3_00249	MT45_00264	NRRL_02921	RD7-7_00280	SRCM101266_03467	SRCM101267_00268	SRCM101294_03750	TA208_00245	XH7_00253	YP6_00274	10456_03980	11B91_03592	19742-1_02753	19742-2_02745	629_00284	AAK_S6_04019	ALB65_00353	ALB69_00273	ALB79_00278	ARP23_00923	B15_00279	B1895_03438	B4140_02090
emrY		Multidrug export protein EmrB	96	96	1	144	14274				929	1469	1428	205_00287	B425_00190	CHCC26933_04059	CMW1_03940	DSM_00291	FUA2153_03331	FUA2154_03430	Fad_00256	FadWe_00202	H_00177	HK1_03515	K2_03438	KCP2_03708	LL3_00267	MT45_00281	NRRL_02904	RD7-7_00297	SRCM101266_03485	SRCM101267_00286	SRCM101294_03733	TA208_00263	XH7_00271	YP6_00292	10456_03993	11B91_03609	19742-1_02770	19742-2_02762	629_00301	AAK_S6_04006	ALB65_00365	ALB69_00286	ALB79_00295	ARP23_00903	B15_00296	B1895_02126	B4140_02107
yxaF_2		putative HTH-type transcriptional regulator YxaF	96	96	1	144	14273				386	566	564	205_00288	B425_00191	CHCC26933_04058	CMW1_03939	DSM_00292	FUA2153_03332	FUA2154_03429	Fad_00257	FadWe_00203	H_00178	HK1_03516	K2_03437	KCP2_03707	LL3_00268	MT45_00282	NRRL_02903	RD7-7_00298	SRCM101266_03486	SRCM101267_00287	SRCM101294_03732	TA208_00264	XH7_00272	YP6_00293	10456_03994	11B91_03610	19742-1_02771	19742-2_02763	629_00303	AAK_S6_04005	ALB65_00366	ALB69_00287	ALB79_00296	ARP23_00902	B15_00297	B1895_02127	B4140_02108
group_3386		hypothetical protein	96	96	1	144	14249				1070	1070	1070	205_00291	B425_00194	CHCC26933_04056	CMW1_03937	DSM_00295	FUA2153_03335	FUA2154_03426	Fad_00260	FadWe_00206	H_00180	HK1_03519	K2_03435	KCP2_03704	LL3_00271	MT45_00284	NRRL_02900	RD7-7_00300	SRCM101266_03489	SRCM101267_00290	SRCM101294_03730	TA208_00266	XH7_00274	YP6_00295	10456_03997	11B91_03613	19742-1_02774	19742-2_02766	629_00306	AAK_S6_04002	ALB65_00369	ALB69_00290	ALB79_00299	ARP23_00899	B15_00300	B1895_02130	B4140_02111
bmrU		Putative lipid kinase BmrU	96	96	1	144	12675				896	902	896	205_02493	B425_00948	CHCC26933_02554	CMW1_01950	DSM_02454	FUA2153_02905	FUA2154_02787	Fad_02446	FadWe_01833	H_02340	HK1_01533	K2_02771	KCP2_02832	LL3_02542	MT45_02332	NRRL_02274	RD7-7_02175	SRCM101266_03858	SRCM101267_02472	SRCM101294_03266	TA208_02430	XH7_02438	YP6_02440	10456_00306	11B91_01850	19742-1_02643	19742-2_02635	629_00902	AAK_S6_00468	ALB65_02383	ALB69_02356	ALB79_02258	ARP23_03224	B15_02328	B1895_01293	B4140_03538
oleD_2		Oleandomycin glycosyltransferase	96	96	1	144	12254				1184	1220	1209	205_02200	B425_01240	CHCC26933_02266	CMW1_02248	DSM_02163	FUA2153_03195	FUA2154_02496	Fad_02154	FadWe_02124	H_01855	HK1_01243	K2_03060	KCP2_02541	LL3_02050	MT45_02039	NRRL_02564	RD7-7_01888	SRCM101266_03124	SRCM101267_02180	SRCM101294_00050	TA208_01492	XH7_01499	YP6_01952	10456_01716	11B91_02150	19742-1_03368	19742-2_03360	629_00567	AAK_S6_00799	ALB65_02046	ALB69_02059	ALB79_01936	ARP23_03570	B15_01955	B1895_02253	B4140_00593
cysL_1		HTH-type transcriptional regulator CysL	96	96	1	144	7511				332	878	866	205_01200	B425_03782	CHCC26933_03244	CMW1_03248	DSM_01168	FUA2153_00126	FUA2154_00177	Fad_01032	FadWe_02929	H_00824	HK1_00249	K2_01037	KCP2_01256	LL3_01026	MT45_01052	NRRL_00096	RD7-7_00923	SRCM101266_02409	SRCM101267_01100	SRCM101294_01354	TA208_00909	XH7_00916	YP6_00953	10456_02216	11B91_03228	19742-1_00911	19742-2_00911	629_03182	AAK_S6_01831	ALB65_01049	ALB69_00954	ALB79_00952	ARP23_00159	B15_00948	B1895_02348	B4140_02602
pbpF		Penicillin-binding protein 1F	96	96	1	144	7608				1226	2213	2132	205_01265	B425_03846	CHCC26933_03308	CMW1_03183	DSM_01232	FUA2153_00190	FUA2154_00241	Fad_01096	FadWe_02865	H_00888	HK1_00313	K2_00973	KCP2_01186	LL3_01090	MT45_01116	NRRL_00161	RD7-7_00987	SRCM101266_02345	SRCM101267_01164	SRCM101294_01290	TA208_00973	XH7_00980	YP6_01017	10456_02150	11B91_03163	19742-1_00845	19742-2_00845	629_03253	AAK_S6_01765	ALB65_01115	ALB69_01020	ALB79_01018	ARP23_00081	B15_01014	B1895_02417	B4140_02668
group_3505		hypothetical protein	96	96	1	144	8118				188	593	580	205_01497	B425_03060	CHCC26933_01009	CMW1_02937	DSM_01463	FUA2153_00462	FUA2154_00468	Fad_01326	FadWe_02227	H_01190	HK1_00544	K2_00682	KCP2_00946	LL3_01319	MT45_01349	NRRL_00391	RD7-7_01200	SRCM101266_02115	SRCM101267_01440	SRCM101294_01064	TA208_02160	XH7_02168	YP6_01266	10456_01920	11B91_02888	19742-1_00613	19742-2_00613	629_03485	AAK_S6_01491	ALB65_01342	ALB69_01352	ALB79_01246	ARP23_04392	B15_01257	B1895_03629	B4140_02908
spoIIIE		DNA translocase SpoIIIE	96	96	1	144	11768				692	2363	2323	205_01923	B425_01401	CHCC26933_01812	CMW1_02502	DSM_01889	FUA2153_01069	FUA2154_01073	Fad_01901	FadWe_03720	H_01613	HK1_00968	K2_00247	KCP2_00513	LL3_01795	MT45_01787	NRRL_00816	RD7-7_01623	SRCM101266_01691	SRCM101267_01864	SRCM101294_00339	TA208_01735	XH7_01742	YP6_01702	10456_03153	11B91_02452	19742-1_00182	19742-2_00182	629_03945	AAK_S6_03107	ALB65_01779	ALB69_01792	ALB79_01684	ARP23_03873	B15_01693	B1895_03134	B4140_01889
melE		Melibiose/raffinose/stachyose-binding protein MelE	96	96	1	144	3236				1106	1280	1275	205_03009	B425_03252	CHCC26933_03045	CMW1_01411	DSM_02966	FUA2153_02422	FUA2154_03923	Fad_03050	FadWe_04110	H_02823	HK1_02046	K2_02220	KCP2_03098	LL3_03024	MT45_02812	NRRL_03347	RD7-7_02666	SRCM101266_02996	SRCM101267_03041	SRCM101294_02733	TA208_02913	XH7_02922	YP6_02991	10456_01601	11B91_03354	19742-1_02134	19742-2_02126	629_01412	AAK_S6_00921	ALB65_02887	ALB69_02859	ALB79_02756	ARP23_02504	B15_02828	B1895_01377	B4140_01652
group_3670		hypothetical protein	96	96	1	144	12346				626	638	637	205_02267	B425_01173	CHCC26933_02332	CMW1_02187	DSM_02230	FUA2153_03129	FUA2154_02563	Fad_02221	FadWe_02058	H_01922	HK1_01310	K2_02996	KCP2_02608	LL3_02117	MT45_02106	NRRL_02497	RD7-7_01953	SRCM101266_03190	SRCM101267_02247	SRCM101294_03491	TA208_01426	XH7_01433	YP6_02018	10456_00068	11B91_02093	19742-1_03294	19742-2_03286	629_00646	AAK_S6_00704	ALB65_02141	ALB69_02118	ALB79_02015	ARP23_03506	B15_02030	B1895_00894	B4140_03836
rsmJ		Ribosomal RNA small subunit methyltransferase J	96	96	1	144	12355				770	821	771	205_02272	B425_01168	CHCC26933_02337	CMW1_02182	DSM_02235	FUA2153_03124	FUA2154_02568	Fad_02226	FadWe_02053	H_01927	HK1_01315	K2_02991	KCP2_02613	LL3_02122	MT45_02111	NRRL_02492	RD7-7_01958	SRCM101266_03195	SRCM101267_02252	SRCM101294_03486	TA208_01421	XH7_01428	YP6_02023	10456_00073	11B91_02088	19742-1_03289	19742-2_03281	629_00653	AAK_S6_00699	ALB65_02149	ALB69_02123	ALB79_02020	ARP23_03501	B15_02035	B1895_00900	B4140_03831
birA		Bifunctional ligase/repressor BirA	96	96	1	144	12445				335	977	965	205_02334	B425_01106	CHCC26933_02397	CMW1_02123	DSM_02296	FUA2153_03063	FUA2154_02629	Fad_02288	FadWe_01991	H_02182	HK1_01376	K2_02931	KCP2_02674	LL3_02385	MT45_02172	NRRL_02431	RD7-7_02017	SRCM101266_03256	SRCM101267_02313	SRCM101294_03426	TA208_01166	XH7_01173	YP6_02281	10456_00133	11B91_02026	19742-1_03228	19742-2_03220	629_00716	AAK_S6_00639	ALB65_02209	ALB69_02183	ALB79_02082	ARP23_03435	B15_02153	B1895_00964	B4140_03714
aroB		3-dehydroquinate synthase	96	96	1	144	12477				980	1088	1086	205_02361	B425_01079	CHCC26933_02424	CMW1_02096	DSM_02323	FUA2153_03036	FUA2154_02656	Fad_02315	FadWe_01964	H_02209	HK1_01403	K2_02904	KCP2_02701	LL3_02412	MT45_02199	NRRL_02404	RD7-7_02044	SRCM101266_03283	SRCM101267_02340	SRCM101294_03399	TA208_01139	XH7_01146	YP6_02308	10456_00160	11B91_01999	19742-1_03200	19742-2_03192	629_00745	AAK_S6_00612	ALB65_02236	ALB69_02210	ALB79_02111	ARP23_03405	B15_02180	B1895_00991	B4140_03687
cheR		Chemotaxis protein methyltransferase	96	96	1	144	12479				770	911	803	205_02363	B425_01077	CHCC26933_02426	CMW1_02094	DSM_02325	FUA2153_03034	FUA2154_02658	Fad_02317	FadWe_01962	H_02211	HK1_01405	K2_02902	KCP2_02703	LL3_02414	MT45_02201	NRRL_02402	RD7-7_02046	SRCM101266_03285	SRCM101267_02342	SRCM101294_03397	TA208_01137	XH7_01144	YP6_02310	10456_00162	11B91_01997	19742-1_03198	19742-2_03190	629_00747	AAK_S6_00610	ALB65_02238	ALB69_02212	ALB79_02113	ARP23_03403	B15_02182	B1895_00993	B4140_03685
der_2		GTPase Der	96	96	1	144	12494				647	1310	1303	205_02376	B425_01064	CHCC26933_02438	CMW1_02081	DSM_02338	FUA2153_03021	FUA2154_02671	Fad_02330	FadWe_01949	H_02224	HK1_01418	K2_02889	KCP2_02716	LL3_02427	MT45_02214	NRRL_02389	RD7-7_02059	SRCM101266_03298	SRCM101267_02355	SRCM101294_03384	TA208_01124	XH7_01131	YP6_02323	10456_00174	11B91_01985	19742-1_03186	19742-2_03178	629_00759	AAK_S6_00598	ALB65_02250	ALB69_02224	ALB79_02125	ARP23_03389	B15_02194	B1895_01005	B4140_03673
group_369		hypothetical protein	96	96	1	144	5858				152	854	695	205_02079	B425_00425	CHCC26933_02163	CMW1_02364	DSM_02045	FUA2153_01253	FUA2154_01257	Fad_02051	FadWe_00056	H_01750	HK1_01124	K2_00056	KCP2_04036	LL3_01933	MT45_01921	NRRL_00958	RD7-7_01782	SRCM101266_00220	SRCM101267_02062	SRCM101294_00209	TA208_01597	XH7_01604	YP6_01834	10456_01432	11B91_02316	19742-1_00040	19742-2_00040	629_00441	AAK_S6_04139	ALB65_01932	ALB69_01945	ALB79_01826	ARP23_03712	B15_01834	B1895_03523	B4140_01745
dacB		D-alanyl-D-alanine carboxypeptidase DacB	96	96	1	144	12538				743	1151	1146	205_02409	B425_01031	CHCC26933_02471	CMW1_02048	DSM_02371	FUA2153_02988	FUA2154_02704	Fad_02362	FadWe_01916	H_02257	HK1_01450	K2_02856	KCP2_02749	LL3_02459	MT45_02247	NRRL_02356	RD7-7_02092	SRCM101266_03331	SRCM101267_02388	SRCM101294_03351	TA208_01090	XH7_01097	YP6_02356	10456_00207	11B91_01951	19742-1_03153	19742-2_03145	629_00792	AAK_S6_00565	ALB65_02283	ALB69_02257	ALB79_02158	ARP23_03347	B15_02227	B1895_01039	B4140_03640
ribD		Riboflavin biosynthesis protein RibD	96	96	1	144	12549				1115	1115	1115	205_02419	B425_01021	CHCC26933_02481	CMW1_02038	DSM_02381	FUA2153_02978	FUA2154_02714	Fad_02372	FadWe_01906	H_02267	HK1_01460	K2_02846	KCP2_02759	LL3_02469	MT45_02257	NRRL_02346	RD7-7_02102	SRCM101266_03341	SRCM101267_02398	SRCM101294_03341	TA208_01080	XH7_01087	YP6_02366	10456_00217	11B91_01941	19742-1_03143	19742-2_03135	629_00802	AAK_S6_00555	ALB65_02293	ALB69_02267	ALB79_02168	ARP23_03336	B15_02237	B1895_01049	B4140_03630
tlyA		Hemolysin A	96	96	1	144	12715				728	845	842	205_02525	B425_00916	CHCC26933_02584	CMW1_01920	DSM_02485	FUA2153_02875	FUA2154_02818	Fad_02478	FadWe_01801	H_02371	HK1_01565	K2_02741	KCP2_02865	LL3_02572	MT45_02363	NRRL_02243	RD7-7_02205	SRCM101266_03826	SRCM101267_02504	SRCM101294_03236	TA208_02461	XH7_02469	YP6_02471	10456_00336	11B91_01819	19742-1_02613	19742-2_02605	629_00935	AAK_S6_00438	ALB65_02413	ALB69_02386	ALB79_02288	ARP23_03188	B15_02358	B1895_01326	B4140_03508
folD		Bifunctional protein FolD protein	96	96	1	144	12721				461	851	846	205_02530	B425_00911	CHCC26933_02589	CMW1_01915	DSM_02490	FUA2153_02870	FUA2154_02823	Fad_02483	FadWe_01796	H_02376	HK1_01570	K2_02736	KCP2_02871	LL3_02577	MT45_02368	NRRL_02238	RD7-7_02210	SRCM101266_03821	SRCM101267_02509	SRCM101294_03231	TA208_02466	XH7_02474	YP6_02476	10456_00341	11B91_01814	19742-1_02608	19742-2_02600	629_00941	AAK_S6_00433	ALB65_02418	ALB69_02391	ALB79_02293	ARP23_03182	B15_02363	B1895_00421	B4140_03503
group_3713		hypothetical protein	96	96	1	144	12744				410	530	528	205_02546	B425_00895	CHCC26933_02605	CMW1_01899	DSM_02506	FUA2153_02854	FUA2154_02839	Fad_02499	FadWe_01780	H_02392	HK1_01586	K2_02720	KCP2_02887	LL3_02593	MT45_02384	NRRL_02222	RD7-7_02226	SRCM101266_03805	SRCM101267_02525	SRCM101294_03215	TA208_02482	XH7_02490	YP6_02492	10456_00357	11B91_01798	19742-1_02592	19742-2_02584	629_00959	AAK_S6_00417	ALB65_02434	ALB69_02407	ALB79_02309	ARP23_03162	B15_02379	B1895_00437	B4140_03487
group_3714		hypothetical protein	96	96	1	144	12747				395	395	395	205_02548	B425_00893	CHCC26933_02607	CMW1_01897	DSM_02508	FUA2153_02852	FUA2154_02841	Fad_02501	FadWe_01778	H_02394	HK1_01588	K2_02718	KCP2_02889	LL3_02595	MT45_02386	NRRL_02220	RD7-7_02228	SRCM101266_03803	SRCM101267_02527	SRCM101294_03213	TA208_02484	XH7_02492	YP6_02494	10456_00359	11B91_01796	19742-1_02590	19742-2_02582	629_00961	AAK_S6_00415	ALB65_02436	ALB69_02409	ALB79_02311	ARP23_03159	B15_02381	B1895_00439	B4140_03485
group_3715		hypothetical protein	96	96	1	144	12748				773	875	873	205_02549	B425_00892	CHCC26933_02608	CMW1_01896	DSM_02509	FUA2153_02851	FUA2154_02842	Fad_02502	FadWe_01777	H_02395	HK1_01589	K2_02717	KCP2_02890	LL3_02596	MT45_02387	NRRL_02219	RD7-7_02229	SRCM101266_03802	SRCM101267_02528	SRCM101294_03212	TA208_02485	XH7_02493	YP6_02495	10456_00360	11B91_01795	19742-1_02589	19742-2_02581	629_00962	AAK_S6_00414	ALB65_02437	ALB69_02410	ALB79_02312	ARP23_03158	B15_02382	B1895_00440	B4140_03484
gcvPA		putative glycine dehydrogenase (decarboxylating) subunit 1	96	96	1	144	12753				833	1346	1340	205_02554	B425_00887	CHCC26933_02613	CMW1_01891	DSM_02514	FUA2153_02846	FUA2154_02847	Fad_02507	FadWe_01772	H_02400	HK1_01594	K2_02712	KCP2_02895	LL3_02601	MT45_02392	NRRL_02214	RD7-7_02234	SRCM101266_03797	SRCM101267_02533	SRCM101294_03207	TA208_02490	XH7_02498	YP6_02500	10456_00365	11B91_01790	19742-1_02584	19742-2_02576	629_00967	AAK_S6_00409	ALB65_02442	ALB69_02415	ALB79_02317	ARP23_03153	B15_02387	B1895_00445	B4140_03479
sinI		Protein SinI	96	96	1	144	12758				173	173	173	205_02558	B425_00883	CHCC26933_02617	CMW1_01887	DSM_02518	FUA2153_02842	FUA2154_02851	Fad_02511	FadWe_01768	H_02404	HK1_01598	K2_02708	KCP2_02899	LL3_02605	MT45_02396	NRRL_02210	RD7-7_02238	SRCM101266_03793	SRCM101267_02537	SRCM101294_03203	TA208_02494	XH7_02502	YP6_02504	10456_00369	11B91_01786	19742-1_02580	19742-2_02572	629_00971	AAK_S6_00405	ALB65_02446	ALB69_02419	ALB79_02321	ARP23_03148	B15_02391	B1895_00449	B4140_03475
sipW		Signal peptidase I W	96	96	1	144	12761				431	584	582	205_02561	B425_00880	CHCC26933_02620	CMW1_01884	DSM_02521	FUA2153_02839	FUA2154_02854	Fad_02514	FadWe_01765	H_02407	HK1_01601	K2_02705	KCP2_02902	LL3_02608	MT45_02399	NRRL_02207	RD7-7_02241	SRCM101266_03790	SRCM101267_02540	SRCM101294_03200	TA208_02497	XH7_02505	YP6_02507	10456_00372	11B91_01783	19742-1_02577	19742-2_02569	629_00974	AAK_S6_00402	ALB65_02449	ALB69_02422	ALB79_02324	ARP23_03145	B15_02394	B1895_00452	B4140_03472
nhaC_1		Na(+)/H(+) antiporter NhaC	96	96	1	144	12792				1259	1364	1295	205_02585	B425_00855	CHCC26933_02644	CMW1_01860	DSM_02545	FUA2153_02814	FUA2154_02880	Fad_02539	FadWe_01740	H_02432	HK1_01625	K2_02681	KCP2_02926	LL3_02632	MT45_02423	NRRL_02183	RD7-7_02265	SRCM101266_03766	SRCM101267_02564	SRCM101294_03176	TA208_02522	XH7_02530	YP6_02532	10456_00396	11B91_01759	19742-1_02553	19742-2_02545	629_00999	AAK_S6_00378	ALB65_02473	ALB69_02446	ALB79_02347	ARP23_03116	B15_02417	B1895_00476	B4140_03449
group_3726		hypothetical protein	96	96	1	144	12793				173	173	173	205_02586	B425_00854	CHCC26933_02645	CMW1_01859	DSM_02546	FUA2153_02813	FUA2154_02881	Fad_02540	FadWe_01739	H_02433	HK1_01626	K2_02680	KCP2_02927	LL3_02633	MT45_02424	NRRL_02182	RD7-7_02266	SRCM101266_03765	SRCM101267_02565	SRCM101294_03175	TA208_02523	XH7_02531	YP6_02533	10456_00397	11B91_01758	19742-1_02552	19742-2_02544	629_01000	AAK_S6_00377	ALB65_02474	ALB69_02447	ALB79_02348	ARP23_03115	B15_02418	B1895_00477	B4140_03448
recO		DNA repair protein RecO	96	96	1	144	12835				428	767	760	205_02622	B425_00818	CHCC26933_02681	CMW1_01823	DSM_02582	FUA2153_02777	FUA2154_02917	Fad_02576	FadWe_01703	H_02469	HK1_01662	K2_02644	KCP2_02963	LL3_02669	MT45_02460	NRRL_02146	RD7-7_02302	SRCM101266_02614	SRCM101267_02601	SRCM101294_03139	TA208_02559	XH7_02567	YP6_02570	10456_00433	11B91_01722	19742-1_02516	19742-2_02508	629_01037	AAK_S6_00341	ALB65_02510	ALB69_02483	ALB79_02384	ARP23_03077	B15_02455	B1895_00516	B4140_03412
hemW		Heme chaperone HemW	96	96	1	144	12865				1139	1139	1139	205_02646	B425_00795	CHCC26933_02704	CMW1_01800	DSM_02605	FUA2153_02754	FUA2154_02940	Fad_02599	FadWe_01680	H_02492	HK1_01685	K2_02621	KCP2_02988	LL3_02692	MT45_02483	NRRL_02123	RD7-7_02325	SRCM101266_02637	SRCM101267_02624	SRCM101294_03116	TA208_02582	XH7_02590	YP6_02593	10456_00456	11B91_01699	19742-1_02493	19742-2_02485	629_01061	AAK_S6_00318	ALB65_02533	ALB69_02506	ALB79_02407	ARP23_03048	B15_02478	B1895_00540	B4140_03389
group_3738		hypothetical protein	96	96	1	144	12883				554	581	563	205_02659	B425_00782	CHCC26933_02718	CMW1_01786	DSM_02618	FUA2153_02739	FUA2154_02955	Fad_02612	FadWe_01667	H_02506	HK1_01698	K2_02607	KCP2_03002	LL3_02707	MT45_02497	NRRL_02108	RD7-7_02339	SRCM101266_02650	SRCM101267_02637	SRCM101294_03102	TA208_02596	XH7_02604	YP6_02607	10456_00469	11B91_01686	19742-1_02480	19742-2_02472	629_01075	AAK_S6_00305	ALB65_02546	ALB69_02519	ALB79_02420	ARP23_03030	B15_02491	B1895_00553	B4140_03376
group_374		hypothetical protein	96	96	1	144	7450				272	713	704	205_01152	B425_03734	CHCC26933_03197	CMW1_03295	DSM_01120	FUA2153_00077	FUA2154_00128	Fad_00984	FadWe_02977	H_00776	HK1_00201	K2_01085	KCP2_01306	LL3_00978	MT45_01004	NRRL_00045	RD7-7_00876	SRCM101266_02457	SRCM101267_01052	SRCM101294_01824	TA208_00861	XH7_00868	YP6_00905	10456_02263	11B91_03274	19742-1_00955	19742-2_00955	629_03135	AAK_S6_01878	ALB65_00999	ALB69_00907	ALB79_00905	ARP23_00213	B15_00901	B1895_02963	B4140_02555
nadD		Nicotinate-nucleotide adenylyltransferase	96	96	1	144	12884				527	569	568	205_02660	B425_00781	CHCC26933_02719	CMW1_01785	DSM_02619	FUA2153_02738	FUA2154_02956	Fad_02613	FadWe_01666	H_02507	HK1_01699	K2_02606	KCP2_03003	LL3_02708	MT45_02498	NRRL_02107	RD7-7_02340	SRCM101266_02651	SRCM101267_02638	SRCM101294_03101	TA208_02597	XH7_02605	YP6_02608	10456_00470	11B91_01685	19742-1_02479	19742-2_02471	629_01076	AAK_S6_00304	ALB65_02547	ALB69_02520	ALB79_02421	ARP23_03029	B15_02492	B1895_00554	B4140_03375
group_3741		RNA-binding protein	96	96	1	144	12885				197	290	289	205_02661	B425_00780	CHCC26933_02720	CMW1_01784	DSM_02620	FUA2153_02737	FUA2154_02957	Fad_02614	FadWe_01665	H_02508	HK1_01700	K2_02605	KCP2_03004	LL3_02709	MT45_02499	NRRL_02106	RD7-7_02341	SRCM101266_02652	SRCM101267_02639	SRCM101294_03100	TA208_02598	XH7_02606	YP6_02609	10456_00471	11B91_01684	19742-1_02478	19742-2_02470	629_01077	AAK_S6_00303	ALB65_02548	ALB69_02521	ALB79_02422	ARP23_03028	B15_02493	B1895_00555	B4140_03374
focA		putative formate transporter 1	96	96	1	144	13080				725	989	801	205_02725	B425_00648	CHCC26933_02753	CMW1_01750	DSM_02682	FUA2153_02705	FUA2154_02989	Fad_02746	FadWe_04003	H_02540	HK1_01762	K2_02575	KCP2_03393	LL3_02741	MT45_02529	NRRL_02074	RD7-7_02374	SRCM101266_02714	SRCM101267_02704	SRCM101294_03068	TA208_02630	XH7_02638	YP6_02646	10456_00525	11B91_01651	19742-1_02426	19742-2_02418	629_01110	AAK_S6_00249	ALB65_02592	ALB69_02556	ALB79_02465	ARP23_02987	B15_02539	B1895_00588	B4140_03338
mccB		Cystathionine gamma-lyase	96	96	1	144	13086				920	1154	1140	205_02730	B425_00643	CHCC26933_02759	CMW1_01745	DSM_02687	FUA2153_02700	FUA2154_02994	Fad_02751	FadWe_03998	H_02545	HK1_01767	K2_02570	KCP2_03387	LL3_02746	MT45_02534	NRRL_02069	RD7-7_02380	SRCM101266_02719	SRCM101267_02709	SRCM101294_03063	TA208_02635	XH7_02643	YP6_02651	10456_00530	11B91_01646	19742-1_02421	19742-2_02413	629_01115	AAK_S6_00244	ALB65_02597	ALB69_02561	ALB79_02470	ARP23_02982	B15_02544	B1895_00593	B4140_03333
glnP		putative glutamine ABC transporter permease protein GlnP	96	96	1	144	13113				656	707	657	205_02751	B425_00622	CHCC26933_02780	CMW1_01724	DSM_02708	FUA2153_02679	FUA2154_03015	Fad_02772	FadWe_03977	H_02566	HK1_01788	K2_02549	KCP2_03366	LL3_02767	MT45_02555	NRRL_02048	RD7-7_02401	SRCM101266_02740	SRCM101267_02784	SRCM101294_03042	TA208_02656	XH7_02664	YP6_02733	10456_00551	11B91_01625	19742-1_02400	19742-2_02392	629_01137	AAK_S6_00223	ALB65_02618	ALB69_02582	ALB79_02491	ARP23_02956	B15_02565	B1895_00616	B4140_03312
comN		Post-transcriptional regulator ComN	96	96	1	144	13141				296	299	296	205_02774	B425_00599	CHCC26933_02803	CMW1_01701	DSM_02731	FUA2153_02656	FUA2154_03038	Fad_02795	FadWe_03954	H_02589	HK1_01811	K2_02526	KCP2_03342	LL3_02790	MT45_02578	NRRL_02024	RD7-7_02424	SRCM101266_02763	SRCM101267_02807	SRCM101294_03019	TA208_02679	XH7_02687	YP6_02756	10456_00574	11B91_01602	19742-1_02377	19742-2_02369	629_01161	AAK_S6_00200	ALB65_02641	ALB69_02605	ALB79_02514	ARP23_02932	B15_02588	B1895_00639	B4140_03289
group_3756		hypothetical protein	96	96	1	144	13149				200	200	200	205_02781	B425_00592	CHCC26933_02810	CMW1_01694	DSM_02738	FUA2153_02649	FUA2154_03045	Fad_02802	FadWe_03947	H_02596	HK1_01818	K2_02519	KCP2_03335	LL3_02797	MT45_02585	NRRL_02016	RD7-7_02431	SRCM101266_02770	SRCM101267_02814	SRCM101294_03012	TA208_02686	XH7_02695	YP6_02763	10456_00581	11B91_01595	19742-1_02370	19742-2_02362	629_01168	AAK_S6_00193	ALB65_02648	ALB69_02612	ALB79_02521	ARP23_02923	B15_02595	B1895_00646	B4140_03282
yslB		putative protein YslB	96	96	1	144	13267				230	446	443	205_02851	B425_00522	CHCC26933_02889	CMW1_01569	DSM_02808	FUA2153_02579	FUA2154_03115	Fad_02872	FadWe_03877	H_02666	HK1_01888	K2_02376	KCP2_03262	LL3_02867	MT45_02655	NRRL_03505	RD7-7_02510	SRCM101266_02840	SRCM101267_02884	SRCM101294_02889	TA208_02756	XH7_02765	YP6_02833	10456_00651	11B91_01525	19742-1_02300	19742-2_02292	629_01240	AAK_S6_00123	ALB65_02718	ALB69_02689	ALB79_02597	ARP23_02691	B15_02669	B1895_02438	B4140_03212
fadR		Fatty acid metabolism regulator protein	96	96	1	144	13282				278	590	584	205_02859	B425_00514	CHCC26933_02897	CMW1_01561	DSM_02816	FUA2153_02571	FUA2154_03123	Fad_02880	FadWe_03869	H_02674	HK1_01896	K2_02368	KCP2_03254	LL3_02875	MT45_02663	NRRL_03497	RD7-7_02518	SRCM101266_02848	SRCM101267_02892	SRCM101294_02881	TA208_02764	XH7_02773	YP6_02841	10456_00659	11B91_01517	19742-1_02292	19742-2_02284	629_01248	AAK_S6_00115	ALB65_02726	ALB69_02697	ALB79_02605	ARP23_02681	B15_02677	B1895_02447	B4140_03204
trmH		tRNA (guanosine(18)-2'-O)-methyltransferase	96	96	1	144	13302				554	746	742	205_02870	B425_00503	CHCC26933_02908	CMW1_01549	DSM_02827	FUA2153_02560	FUA2154_03134	Fad_02891	FadWe_03858	H_02685	HK1_01907	K2_02357	KCP2_03242	LL3_02886	MT45_02674	NRRL_03485	RD7-7_02529	SRCM101266_02859	SRCM101267_02903	SRCM101294_02870	TA208_02775	XH7_02784	YP6_02853	10456_00670	11B91_01506	19742-1_02280	19742-2_02272	629_01261	AAK_S6_00104	ALB65_02737	ALB69_02708	ALB79_02616	ARP23_02666	B15_02688	B1895_02461	B4140_01508
araN		putative arabinose-binding protein	96	96	1	144	13336				1274	1295	1294	205_02879	B425_03122	CHCC26933_02917	CMW1_01540	DSM_02836	FUA2153_02551	FUA2154_03143	Fad_02921	FadWe_04240	H_02694	HK1_01916	K2_02348	KCP2_03232	LL3_02895	MT45_02683	NRRL_03476	RD7-7_02538	SRCM101266_02868	SRCM101267_02912	SRCM101294_02861	TA208_02784	XH7_02793	YP6_02863	10456_00679	11B91_01497	19742-1_02271	19742-2_02263	629_01271	AAK_S6_00095	ALB65_02746	ALB69_02717	ALB79_02625	ARP23_02656	B15_02697	B1895_02470	B4140_01517
polA		DNA polymerase I	96	96	1	144	13379				827	2639	2616	205_02911	B425_03155	CHCC26933_02949	CMW1_01508	DSM_02868	FUA2153_02519	FUA2154_04020	Fad_02954	FadWe_04207	H_02726	HK1_01948	K2_02316	KCP2_03198	LL3_02927	MT45_02716	NRRL_03444	RD7-7_02570	SRCM101266_02900	SRCM101267_02944	SRCM101294_02829	TA208_02816	XH7_02825	YP6_02895	10456_00711	11B91_01465	19742-1_02239	19742-2_02231	629_01306	AAK_S6_00063	ALB65_02778	ALB69_02749	ALB79_02657	ARP23_02622	B15_02729	B1895_02504	B4140_01549
group_3785		hypothetical protein	96	96	1	144	3374				191	191	191	205_02928	B425_03172	CHCC26933_02966	CMW1_01491	DSM_02885	FUA2153_02502	FUA2154_04003	Fad_02971	FadWe_04190	H_02743	HK1_01965	K2_02299	KCP2_03181	LL3_02944	MT45_02733	NRRL_03427	RD7-7_02587	SRCM101266_02917	SRCM101267_02961	SRCM101294_02812	TA208_02833	XH7_02842	YP6_02912	10456_00732	11B91_01447	19742-1_02220	19742-2_02212	629_01325	AAK_S6_00042	ALB65_02799	ALB69_02771	ALB79_02675	ARP23_02602	B15_02747	B1895_03276	B4140_01567
IMPDH_1		Inosine-5'-monophosphate dehydrogenase	96	96	1	144	3371				746	1409	1331	205_02931	B425_03175	CHCC26933_02969	CMW1_01488	DSM_02888	FUA2153_02499	FUA2154_04000	Fad_02974	FadWe_04187	H_02746	HK1_01968	K2_02296	KCP2_03178	LL3_02947	MT45_02736	NRRL_03424	RD7-7_02590	SRCM101266_02920	SRCM101267_02964	SRCM101294_02809	TA208_02836	XH7_02845	YP6_02915	10456_00735	11B91_01444	19742-1_02217	19742-2_02209	629_01329	AAK_S6_00039	ALB65_02802	ALB69_02774	ALB79_02678	ARP23_02598	B15_02750	B1895_03279	B4140_01570
fabG_4		3-oxoacyl-[acyl-carrier-protein] reductase FabG	96	96	1	144	3369				284	767	761	205_02933	B425_03177	CHCC26933_02971	CMW1_01486	DSM_02890	FUA2153_02497	FUA2154_03998	Fad_02976	FadWe_04185	H_02748	HK1_01970	K2_02294	KCP2_03176	LL3_02949	MT45_02738	NRRL_03422	RD7-7_02592	SRCM101266_02922	SRCM101267_02966	SRCM101294_02807	TA208_02838	XH7_02847	YP6_02917	10456_00737	11B91_01442	19742-1_02215	19742-2_02207	629_01331	AAK_S6_00037	ALB65_02804	ALB69_02776	ALB79_02680	ARP23_02595	B15_02752	B1895_03281	B4140_01572
moaB		Molybdenum cofactor biosynthesis protein B	96	96	1	144	3362				512	512	512	205_02937	B425_03181	CHCC26933_02975	CMW1_01482	DSM_02894	FUA2153_02493	FUA2154_03994	Fad_02980	FadWe_04181	H_02752	HK1_01974	K2_02290	KCP2_03172	LL3_02953	MT45_02742	NRRL_03418	RD7-7_02596	SRCM101266_02926	SRCM101267_02970	SRCM101294_02803	TA208_02842	XH7_02851	YP6_02921	10456_00741	11B91_01438	19742-1_02211	19742-2_02203	629_01335	AAK_S6_00033	ALB65_02808	ALB69_02780	ALB79_02684	ARP23_02588	B15_02756	B1895_03285	B4140_01576
nadK1		NAD kinase 1	96	96	1	144	3351				632	830	827	205_02945	B425_03189	CHCC26933_02983	CMW1_01474	DSM_02902	FUA2153_02485	FUA2154_03986	Fad_02988	FadWe_04173	H_02760	HK1_01982	K2_02282	KCP2_03164	LL3_02961	MT45_02750	NRRL_03410	RD7-7_02604	SRCM101266_02934	SRCM101267_02978	SRCM101294_02795	TA208_02850	XH7_02859	YP6_02929	10456_00749	11B91_01430	19742-1_02203	19742-2_02195	629_01344	AAK_S6_00025	ALB65_02816	ALB69_02788	ALB79_02692	ARP23_02579	B15_02764	B1895_03293	B4140_01584
group_3792		hypothetical protein	96	96	1	144	3339				1559	1748	1744	205_02956	B425_03200	CHCC26933_02994	CMW1_01463	DSM_02913	FUA2153_02474	FUA2154_03975	Fad_02999	FadWe_04162	H_02771	HK1_01993	K2_02271	KCP2_03152	LL3_02972	MT45_02761	NRRL_03398	RD7-7_02615	SRCM101266_02945	SRCM101267_02989	SRCM101294_02784	TA208_02861	XH7_02870	YP6_02940	10456_00760	11B91_01419	19742-1_02192	19742-2_02184	629_01357	AAK_S6_00014	ALB65_02827	ALB69_02799	ALB79_02703	ARP23_02569	B15_02775	B1895_03304	B4140_01595
fieF		Ferrous-iron efflux pump FieF	96	96	1	144	3293				446	869	864	205_02964	B425_03208	CHCC26933_03001	CMW1_01456	DSM_02921	FUA2153_02466	FUA2154_03967	Fad_03006	FadWe_04154	H_02779	HK1_02001	K2_02264	KCP2_03144	LL3_02980	MT45_02768	NRRL_03391	RD7-7_02622	SRCM101266_02952	SRCM101267_02997	SRCM101294_02777	TA208_02869	XH7_02878	YP6_02947	10456_00776	11B91_03310	19742-1_02178	19742-2_02170	629_01367	AAK_S6_01160	ALB65_02841	ALB69_02815	ALB79_02712	ARP23_02550	B15_02784	B1895_01332	B4140_01606
group_3798		hypothetical protein	96	96	1	144	3257				278	278	278	205_02992	B425_03235	CHCC26933_03028	CMW1_01428	DSM_02949	FUA2153_02439	FUA2154_03940	Fad_03033	FadWe_04127	H_02806	HK1_02029	K2_02237	KCP2_03116	LL3_03007	MT45_02795	NRRL_03364	RD7-7_02649	SRCM101266_02979	SRCM101267_03024	SRCM101294_02750	TA208_02896	XH7_02905	YP6_02974	10456_00803	11B91_03337	19742-1_02151	19742-2_02143	629_01395	AAK_S6_01133	ALB65_02868	ALB69_02842	ALB79_02739	ARP23_02522	B15_02811	B1895_01360	B4140_01635
cysK_2		Cysteine synthase	96	96	1	144	3250				335	971	927	205_02997	B425_03240	CHCC26933_03033	CMW1_01423	DSM_02954	FUA2153_02434	FUA2154_03935	Fad_03038	FadWe_04122	H_02811	HK1_02034	K2_02232	KCP2_03110	LL3_03012	MT45_02800	NRRL_03359	RD7-7_02654	SRCM101266_02984	SRCM101267_03029	SRCM101294_02745	TA208_02901	XH7_02910	YP6_02979	10456_00808	11B91_03342	19742-1_02146	19742-2_02138	629_01400	AAK_S6_01128	ALB65_02873	ALB69_02847	ALB79_02744	ARP23_02517	B15_02816	B1895_01365	B4140_01640
yvdT		putative HTH-type transcriptional regulator YvdT	96	96	1	144	1270				581	581	581	205_00616	B425_03548	CHCC26933_03764	CMW1_03651	DSM_00575	FUA2153_03616	FUA2154_00039	Fad_00548	FadWe_00504	H_00465	HK1_03843	K2_03149	KCP2_00203	LL3_00554	MT45_00575	NRRL_02618	RD7-7_00568	SRCM101266_00156	SRCM101267_00613	SRCM101294_01410	TA208_00550	XH7_00558	YP6_00585	10456_00825	11B91_03926	19742-1_03077	19742-2_03069	629_02843	AAK_S6_03678	ALB65_00684	ALB69_00594	ALB79_00604	ARP23_00539	B15_00601	B1895_00786	B4140_02452
gdx_1		Guanidinium exporter	96	96	1	144	1272				236	314	312	205_00614	B425_03546	CHCC26933_03766	CMW1_03653	DSM_00573	FUA2153_03614	FUA2154_00037	Fad_00546	FadWe_00502	H_00463	HK1_03841	K2_03151	KCP2_00201	LL3_00552	MT45_00573	NRRL_02620	RD7-7_00566	SRCM101266_00154	SRCM101267_00611	SRCM101294_01408	TA208_00548	XH7_00556	YP6_00583	10456_00827	11B91_03924	19742-1_03075	19742-2_03067	629_02841	AAK_S6_03680	ALB65_00682	ALB69_00592	ALB79_00602	ARP23_00541	B15_00599	B1895_00784	B4140_02450
adh		Alcohol dehydrogenase	96	96	1	144	9458				1016	1070	1017	205_02134	B425_00372	CHCC26933_02110	CMW1_02420	DSM_01991	FUA2153_01199	FUA2154_01203	Fad_01998	FadWe_00003	H_01696	HK1_01178	K2_00111	KCP2_03981	LL3_01879	MT45_01865	NRRL_00903	RD7-7_01727	SRCM101266_00166	SRCM101267_02008	SRCM101294_00264	TA208_01651	XH7_01658	YP6_01779	10456_01246	11B91_02376	19742-1_00098	19742-2_00098	629_00382	AAK_S6_03396	ALB65_01870	ALB69_01882	ALB79_01769	ARP23_03773	B15_01779	B1895_01520	B4140_01806
yngG		Hydroxymethylglutaryl-CoA lyase YngG	96	96	1	144	5916				899	899	899	205_02053	B425_00451	CHCC26933_02189	CMW1_02344	DSM_02071	FUA2153_01279	FUA2154_01283	Fad_02077	FadWe_00082	H_01776	HK1_01098	K2_00030	KCP2_04065	LL3_01959	MT45_01950	NRRL_00987	RD7-7_01808	SRCM101266_00246	SRCM101267_02088	SRCM101294_00185	TA208_01571	XH7_01578	YP6_01860	10456_01400	11B91_02284	19742-1_00009	19742-2_00009	629_00475	AAK_S6_04107	ALB65_01965	ALB69_01977	ALB79_01855	ARP23_03672	B15_01875	B1895_02325	B4140_01712
ydaG		General stress protein 26	96	96	1	144	14035				125	422	418	205_00433	B425_03404	CHCC26933_03921	CMW1_03800	DSM_00436	FUA2153_03475	FUA2154_03285	Fad_00403	FadWe_03533	H_00319	HK1_03660	K2_03299	KCP2_03881	LL3_00413	MT45_00425	NRRL_02759	RD7-7_00435	SRCM101266_02528	SRCM101267_00431	SRCM101294_01547	TA208_00404	XH7_00412	YP6_00432	10456_01456	11B91_03757	19742-1_02914	19742-2_02906	629_02665	AAK_S6_03858	ALB65_00508	ALB69_00429	ALB79_00437	ARP23_00739	B15_00444	B1895_02003	B4140_02254
ycnE		Putative monooxygenase YcnE	96	96	1	144	14077				287	287	287	205_00400	B425_03371	CHCC26933_03954	CMW1_03833	DSM_00403	FUA2153_03442	FUA2154_03319	Fad_00370	FadWe_03566	H_00286	HK1_03627	K2_03332	KCP2_03844	LL3_00380	MT45_00392	NRRL_02793	RD7-7_00403	SRCM101266_02561	SRCM101267_00398	SRCM101294_01580	TA208_00371	XH7_00379	YP6_00399	10456_01489	11B91_03724	19742-1_02881	19742-2_02873	629_02632	AAK_S6_03891	ALB65_00475	ALB69_00396	ALB79_00404	ARP23_00778	B15_00411	B1895_01969	B4140_02221
yclO		Petrobactin import system permease protein YclO	96	96	1	144	14084				818	947	944	205_00394	B425_03365	CHCC26933_03960	CMW1_03840	DSM_00397	FUA2153_03436	FUA2154_03325	Fad_00364	FadWe_03572	H_00280	HK1_03621	K2_03338	KCP2_03838	LL3_00374	MT45_00386	NRRL_02799	RD7-7_00397	SRCM101266_02567	SRCM101267_00392	SRCM101294_01586	TA208_00365	XH7_00373	YP6_00393	10456_01495	11B91_03718	19742-1_02875	19742-2_02867	629_02626	AAK_S6_03897	ALB65_00469	ALB69_00390	ALB79_00398	ARP23_00785	B15_00405	B1895_01963	B4140_02215
rapF_1		Response regulator aspartate phosphatase F	96	96	1	144	14091				569	1148	1139	205_00389	B425_03360	CHCC26933_03965	CMW1_03844	DSM_00392	FUA2153_03431	FUA2154_03330	Fad_00359	FadWe_03577	H_00275	HK1_03616	K2_03343	KCP2_03833	LL3_00369	MT45_00381	NRRL_02804	RD7-7_00392	SRCM101266_02572	SRCM101267_00387	SRCM101294_01591	TA208_00360	XH7_00368	YP6_00388	10456_01499	11B91_03714	19742-1_02871	19742-2_02863	629_02621	AAK_S6_03901	ALB65_00465	ALB69_00386	ALB79_00394	ARP23_00789	B15_00401	B1895_01959	B4140_02211
scmL		S-(2-succino)cysteine N-acetyltransferase	96	96	1	144	14105				326	491	489	205_00379	B425_03350	CHCC26933_03975	CMW1_03854	DSM_00382	FUA2153_03421	FUA2154_03340	Fad_00349	FadWe_03587	H_00265	HK1_03606	K2_03353	KCP2_03823	LL3_00358	MT45_00371	NRRL_02814	RD7-7_00382	SRCM101266_02582	SRCM101267_00377	SRCM101294_01601	TA208_00350	XH7_00358	YP6_00378	10456_01509	11B91_03704	19742-1_02861	19742-2_02853	629_02610	AAK_S6_03911	ALB65_00455	ALB69_00376	ALB79_00384	ARP23_00801	B15_00391	B1895_01947	B4140_02201
menC		o-succinylbenzoate synthase	96	96	1	144	3147				914	1115	1112	205_03061	B425_03303	CHCC26933_03097	CMW1_01360	DSM_03017	FUA2153_02371	FUA2154_03872	Fad_03100	FadWe_04060	H_02874	HK1_02097	K2_02168	KCP2_03045	LL3_03075	MT45_02863	NRRL_03295	RD7-7_02720	SRCM101266_03047	SRCM101267_03092	SRCM101294_01009	TA208_02965	XH7_02974	YP6_03044	10456_01546	11B91_03410	19742-1_02082	19742-2_02074	629_01465	AAK_S6_00865	ALB65_02942	ALB69_02914	ALB79_02810	ARP23_02450	B15_02883	B1895_01434	B4140_02485
group_3880		hypothetical protein	96	96	1	144	3197				272	272	272	205_03033	B425_03274	CHCC26933_03068	CMW1_01388	DSM_02989	FUA2153_02399	FUA2154_03900	Fad_03072	FadWe_04088	H_02846	HK1_02069	K2_02197	KCP2_03075	LL3_03047	MT45_02835	NRRL_03324	RD7-7_02691	SRCM101266_03019	SRCM101267_03064	SRCM101294_02710	TA208_02937	XH7_02946	YP6_03016	10456_01579	11B91_03379	19742-1_02111	19742-2_02103	629_01435	AAK_S6_00898	ALB65_02909	ALB69_02881	ALB79_02779	ARP23_02483	B15_02851	B1895_01401	B4140_02514
graR_1		Response regulator protein GraR	96	96	1	144	3215				494	695	692	205_03023	B425_03265	CHCC26933_03059	CMW1_01397	DSM_02980	FUA2153_02408	FUA2154_03909	Fad_03063	FadWe_04097	H_02837	HK1_02060	K2_02206	KCP2_03084	LL3_03038	MT45_02826	NRRL_03333	RD7-7_02682	SRCM101266_03010	SRCM101267_03055	SRCM101294_02719	TA208_02927	XH7_02936	YP6_03006	10456_01587	11B91_03370	19742-1_02120	19742-2_02112	629_01426	AAK_S6_00907	ALB65_02901	ALB69_02873	ALB79_02770	ARP23_02491	B15_02842	B1895_01392	B4140_02523
pfyP		Blue-light photoreceptor	96	96	1	144	3223				785	830	799	205_03017	B425_03259	CHCC26933_03053	CMW1_01403	DSM_02974	FUA2153_02414	FUA2154_03915	Fad_03057	FadWe_04103	H_02831	HK1_02054	K2_02212	KCP2_03090	LL3_03032	MT45_02820	NRRL_03339	RD7-7_02676	SRCM101266_03004	SRCM101267_03049	SRCM101294_02725	TA208_02921	XH7_02930	YP6_03000	10456_01593	11B91_03362	19742-1_02126	19742-2_02118	629_01420	AAK_S6_00913	ALB65_02895	ALB69_02867	ALB79_02764	ARP23_02497	B15_02836	B1895_01386	B4140_01660
melD		Melibiose/raffinose/stachyose import permease protein MelD	96	96	1	144	3235				368	914	896	205_03010	B425_03253	CHCC26933_03046	CMW1_01410	DSM_02967	FUA2153_02421	FUA2154_03922	Fad_03051	FadWe_04109	H_02824	HK1_02047	K2_02219	KCP2_03097	LL3_03025	MT45_02813	NRRL_03346	RD7-7_02667	SRCM101266_02997	SRCM101267_03042	SRCM101294_02732	TA208_02914	XH7_02923	YP6_02992	10456_01600	11B91_03355	19742-1_02133	19742-2_02125	629_01413	AAK_S6_00920	ALB65_02888	ALB69_02860	ALB79_02757	ARP23_02503	B15_02829	B1895_01378	B4140_01653
melR		HTH-type transcriptional repressor MelR	96	96	1	144	3237				686	1025	1021	205_03008	B425_03251	CHCC26933_03044	CMW1_01412	DSM_02965	FUA2153_02423	FUA2154_03924	Fad_03049	FadWe_04111	H_02822	HK1_02045	K2_02221	KCP2_03099	LL3_03023	MT45_02811	NRRL_03348	RD7-7_02665	SRCM101266_02995	SRCM101267_03040	SRCM101294_02734	TA208_02912	XH7_02921	YP6_02990	10456_01602	11B91_03353	19742-1_02135	19742-2_02127	629_01411	AAK_S6_00922	ALB65_02886	ALB69_02858	ALB79_02755	ARP23_02505	B15_02827	B1895_01376	B4140_01651
yocK		General stress protein 16O	96	96	1	144	12221				491	491	491	205_02178	B425_01261	CHCC26933_02246	CMW1_02269	DSM_02142	FUA2153_03215	FUA2154_02476	Fad_02132	FadWe_02146	H_01835	HK1_01222	K2_03080	KCP2_02519	LL3_02030	MT45_02018	NRRL_02584	RD7-7_01867	SRCM101266_03103	SRCM101267_02159	SRCM101294_00070	TA208_01512	XH7_01519	YP6_01931	10456_01695	11B91_02171	19742-1_03389	19742-2_03381	629_00546	AAK_S6_00820	ALB65_02025	ALB69_02038	ALB79_01915	ARP23_03597	B15_01934	B1895_02230	B4140_00572
ktrB		Ktr system potassium uptake protein B	96	96	1	144	8254				1055	1352	1348	205_01595	B425_02451	CHCC26933_01493	CMW1_02837	DSM_01562	FUA2153_00562	FUA2154_00567	Fad_01425	FadWe_02326	H_01289	HK1_00642	K2_00581	KCP2_00844	LL3_01418	MT45_01450	NRRL_00490	RD7-7_01299	SRCM101266_02017	SRCM101267_01538	SRCM101294_00674	TA208_02060	XH7_02068	YP6_01366	10456_01820	11B91_02791	19742-1_00516	19742-2_00516	629_03590	AAK_S6_01391	ALB65_01442	ALB69_01451	ALB79_01345	ARP23_04283	B15_01356	B1895_00082	B4140_02985
ykoE		Putative HMP/thiamine permease protein YkoE	96	96	1	144	8231				599	599	599	205_01576	B425_02432	CHCC26933_01473	CMW1_02856	DSM_01543	FUA2153_00543	FUA2154_00548	Fad_01406	FadWe_02307	H_01270	HK1_00623	K2_00600	KCP2_00864	LL3_01399	MT45_01431	NRRL_00471	RD7-7_01280	SRCM101266_02036	SRCM101267_01519	SRCM101294_00693	TA208_02079	XH7_02087	YP6_01347	10456_01838	11B91_02809	19742-1_00534	19742-2_00534	629_03571	AAK_S6_01409	ALB65_01424	ALB69_01433	ALB79_01327	ARP23_04304	B15_01338	B1895_00062	B4140_02967
ohrB		Organic hydroperoxide resistance protein OhrB	96	96	1	144	8218				410	410	410	205_01564	B425_02420	CHCC26933_01461	CMW1_02868	DSM_01531	FUA2153_00531	FUA2154_00536	Fad_01394	FadWe_02295	H_01258	HK1_00611	K2_00612	KCP2_00876	LL3_01387	MT45_01419	NRRL_00459	RD7-7_01268	SRCM101266_02048	SRCM101267_01507	SRCM101294_00705	TA208_02091	XH7_02099	YP6_01335	10456_01850	11B91_02819	19742-1_00545	19742-2_00545	629_03559	AAK_S6_01421	ALB65_01412	ALB69_01421	ALB79_01315	ARP23_04316	B15_01326	B1895_00050	B4140_02955
pgl		6-phosphogluconolactonase	96	96	1	144	8204				1046	1049	1048	205_01553	B425_02409	CHCC26933_01450	CMW1_02879	DSM_01520	FUA2153_00520	FUA2154_00525	Fad_01383	FadWe_02284	H_01247	HK1_00600	K2_00623	KCP2_00887	LL3_01376	MT45_01408	NRRL_00448	RD7-7_01257	SRCM101266_02059	SRCM101267_01496	SRCM101294_00716	TA208_02102	XH7_02110	YP6_01324	10456_01861	11B91_02830	19742-1_00556	19742-2_00556	629_03548	AAK_S6_01432	ALB65_01401	ALB69_01410	ALB79_01304	ARP23_04327	B15_01315	B1895_00039	B4140_02944
htrA_1		Serine protease Do-like HtrA	96	96	1	144	8184				1352	1352	1352	205_01542	B425_02398	CHCC26933_01439	CMW1_02890	DSM_01509	FUA2153_00509	FUA2154_00514	Fad_01372	FadWe_02273	H_01236	HK1_00589	K2_00634	KCP2_00899	LL3_01365	MT45_01397	NRRL_00437	RD7-7_01246	SRCM101266_02070	SRCM101267_01485	SRCM101294_00727	TA208_02114	XH7_02122	YP6_01313	10456_01873	11B91_02842	19742-1_00567	19742-2_00567	629_03534	AAK_S6_01444	ALB65_01389	ALB69_01398	ALB79_01292	ARP23_04341	B15_01303	B1895_00026	B4140_02932
group_3927		hypothetical protein	96	96	1	144	8069				185	185	185	205_01473	B425_03082	CHCC26933_01028	CMW1_02956	DSM_01439	FUA2153_00441	FUA2154_00447	Fad_01304	FadWe_02205	H_01169	HK1_00520	K2_00701	KCP2_00972	LL3_01298	MT45_01328	NRRL_00370	RD7-7_01181	SRCM101266_02138	SRCM101267_01417	SRCM101294_01085	TA208_02181	XH7_02189	YP6_01245	10456_01941	11B91_02909	19742-1_00646	19742-2_00646	629_03464	AAK_S6_01512	ALB65_01321	ALB69_01332	ALB79_01225	ARP23_04427	B15_01236	B1895_03459	B4140_02887
metC		Cystathionine beta-lyase MetC	96	96	1	144	7870				1175	1175	1175	205_01430	B425_04012	CHCC26933_03472	CMW1_02998	DSM_01397	FUA2153_00355	FUA2154_00406	Fad_01262	FadWe_02699	H_01053	HK1_00478	K2_00807	KCP2_01016	LL3_01256	MT45_01282	NRRL_00329	RD7-7_01151	SRCM101266_02181	SRCM101267_01328	SRCM101294_01123	TA208_02296	XH7_02304	YP6_01183	10456_01986	11B91_03001	19742-1_00681	19742-2_00681	629_03420	AAK_S6_01601	ALB65_01278	ALB69_01186	ALB79_01184	ARP23_04464	B15_01180	B1895_03260	B4140_02832
yjcA		Sporulation protein YjcA	96	96	1	144	7846				356	356	356	205_01415	B425_03997	CHCC26933_03457	CMW1_03013	DSM_01382	FUA2153_00340	FUA2154_00391	Fad_01247	FadWe_02714	H_01038	HK1_00463	K2_00822	KCP2_01032	LL3_01241	MT45_01267	NRRL_00314	RD7-7_01136	SRCM101266_02196	SRCM101267_01313	SRCM101294_01139	TA208_02311	XH7_02319	YP6_01168	10456_02002	11B91_03016	19742-1_00696	19742-2_00696	629_03406	AAK_S6_01617	ALB65_01262	ALB69_01170	ALB79_01168	ARP23_04480	B15_01164	B1895_03243	B4140_02817
kefB		Glutathione-regulated potassium-efflux system protein KefB	96	96	1	144	7826				614	1844	1789	205_01400	B425_03982	CHCC26933_03442	CMW1_03028	DSM_01367	FUA2153_00325	FUA2154_00376	Fad_01232	FadWe_02729	H_01023	HK1_00448	K2_00837	KCP2_01047	LL3_01226	MT45_01252	NRRL_00299	RD7-7_01122	SRCM101266_02211	SRCM101267_01298	SRCM101294_01154	TA208_02326	XH7_02334	YP6_01153	10456_02017	11B91_03031	19742-1_00711	19742-2_00711	629_03391	AAK_S6_01632	ALB65_01247	ALB69_01155	ALB79_01153	ARP23_04497	B15_01149	B1895_03228	B4140_02802
group_3935		hypothetical protein	96	96	1	144	7818				365	365	365	205_01395	B425_03976	CHCC26933_03437	CMW1_03033	DSM_01362	FUA2153_00320	FUA2154_00371	Fad_01226	FadWe_02735	H_01018	HK1_00443	K2_00842	KCP2_01052	LL3_01221	MT45_01247	NRRL_00294	RD7-7_01117	SRCM101266_02216	SRCM101267_01293	SRCM101294_01159	TA208_02331	XH7_02339	YP6_01148	10456_02022	11B91_03036	19742-1_00716	19742-2_00716	629_03386	AAK_S6_01637	ALB65_01242	ALB69_01150	ALB79_01148	ARP23_04502	B15_01144	B1895_03223	B4140_02797
argF		Ornithine carbamoyltransferase	96	96	1	144	7770				956	1025	967	205_01360	B425_03941	CHCC26933_03402	CMW1_03068	DSM_01327	FUA2153_00285	FUA2154_00336	Fad_01191	FadWe_02770	H_00983	HK1_00408	K2_00877	KCP2_01088	LL3_01186	MT45_01212	NRRL_00259	RD7-7_01082	SRCM101266_02251	SRCM101267_01258	SRCM101294_01194	TA208_02366	XH7_02374	YP6_01113	10456_02058	11B91_03072	19742-1_00751	19742-2_00751	629_03350	AAK_S6_01672	ALB65_01207	ALB69_01115	ALB79_01113	ARP23_04542	B15_01109	B1895_02104	B4140_02763
group_3948		hypothetical protein	96	96	1	144	7645				233	233	233	205_01291	B425_03871	CHCC26933_03333	CMW1_03157	DSM_01258	FUA2153_00215	FUA2154_00266	Fad_01121	FadWe_02840	H_00913	HK1_00339	K2_00947	KCP2_01159	LL3_01115	MT45_01142	NRRL_00187	RD7-7_01012	SRCM101266_02320	SRCM101267_01189	SRCM101294_01264	TA208_00998	XH7_01005	YP6_01043	10456_02125	11B91_03138	19742-1_00819	19742-2_00819	629_03281	AAK_S6_01739	ALB65_01140	ALB69_01046	ALB79_01044	ARP23_00050	B15_01040	B1895_02035	B4140_02694
pspB		Putative phosphoserine phosphatase 2	96	96	1	144	7636				575	575	575	205_01283	B425_03864	CHCC26933_03326	CMW1_03164	DSM_01250	FUA2153_00208	FUA2154_00259	Fad_01114	FadWe_02847	H_00906	HK1_00331	K2_00954	KCP2_01167	LL3_01108	MT45_01135	NRRL_00180	RD7-7_01005	SRCM101266_02327	SRCM101267_01182	SRCM101294_01271	TA208_00991	XH7_00998	YP6_01036	10456_02132	11B91_03145	19742-1_00826	19742-2_00826	629_03274	AAK_S6_01746	ALB65_01133	ALB69_01039	ALB79_01037	ARP23_00058	B15_01033	B1895_02028	B4140_02687
group_3952		hypothetical protein	96	96	1	144	7601				704	704	704	205_01261	B425_03842	CHCC26933_03304	CMW1_03187	DSM_01228	FUA2153_00186	FUA2154_00237	Fad_01092	FadWe_02869	H_00884	HK1_00309	K2_00977	KCP2_01190	LL3_01086	MT45_01112	NRRL_00157	RD7-7_00983	SRCM101266_02349	SRCM101267_01160	SRCM101294_01294	TA208_00969	XH7_00976	YP6_01013	10456_02154	11B91_03167	19742-1_00849	19742-2_00849	629_03248	AAK_S6_01769	ALB65_01111	ALB69_01016	ALB79_01014	ARP23_00085	B15_01010	B1895_02413	B4140_02664
hit		Protein hit	96	96	1	144	7596				437	437	437	205_01258	B425_03839	CHCC26933_03301	CMW1_03190	DSM_01225	FUA2153_00183	FUA2154_00234	Fad_01089	FadWe_02872	H_00881	HK1_00306	K2_00980	KCP2_01193	LL3_01083	MT45_01109	NRRL_00154	RD7-7_00980	SRCM101266_02352	SRCM101267_01157	SRCM101294_01297	TA208_00966	XH7_00973	YP6_01010	10456_02157	11B91_03170	19742-1_00852	19742-2_00852	629_03244	AAK_S6_01772	ALB65_01108	ALB69_01013	ALB79_01011	ARP23_00088	B15_01007	B1895_02410	B4140_02661
group_3957		hypothetical protein	96	96	1	144	7516				1019	1307	1299	205_01204	B425_03786	CHCC26933_03248	CMW1_03243	DSM_01172	FUA2153_00130	FUA2154_00181	Fad_01036	FadWe_02925	H_00828	HK1_00253	K2_01033	KCP2_01252	LL3_01030	MT45_01056	NRRL_00100	RD7-7_00927	SRCM101266_02405	SRCM101267_01104	SRCM101294_01350	TA208_00913	XH7_00920	YP6_00957	10456_02212	11B91_03224	19742-1_00907	19742-2_00907	629_03186	AAK_S6_01827	ALB65_01053	ALB69_00958	ALB79_00956	ARP23_00152	B15_00952	B1895_02352	B4140_02606
group_3958		hypothetical protein	96	96	1	144	7499				323	323	323	205_01193	B425_03775	CHCC26933_03237	CMW1_03255	DSM_01161	FUA2153_00119	FUA2154_00170	Fad_01025	FadWe_02936	H_00817	HK1_00242	K2_01044	KCP2_01264	LL3_01019	MT45_01045	NRRL_00088	RD7-7_00916	SRCM101266_02416	SRCM101267_01093	SRCM101294_01361	TA208_00902	XH7_00909	YP6_00946	10456_02223	11B91_03235	19742-1_00918	19742-2_00918	629_03175	AAK_S6_01838	ALB65_01042	ALB69_00947	ALB79_00945	ARP23_00167	B15_00941	B1895_02340	B4140_02595
rluD_1		Ribosomal large subunit pseudouridine synthase D	96	96	1	144	7479				908	908	908	205_01178	B425_03760	CHCC26933_03222	CMW1_03270	DSM_01146	FUA2153_00103	FUA2154_00154	Fad_01010	FadWe_02951	H_00802	HK1_00227	K2_01059	KCP2_01279	LL3_01004	MT45_01030	NRRL_00073	RD7-7_00901	SRCM101266_02431	SRCM101267_01078	SRCM101294_01377	TA208_00887	XH7_00894	YP6_00931	10456_02238	11B91_03250	19742-1_00933	19742-2_00933	629_03160	AAK_S6_01853	ALB65_01025	ALB69_00932	ALB79_00930	ARP23_00185	B15_00926	B1895_02988	B4140_02580
bcrA_2		Bacitracin transport ATP-binding protein BcrA	96	96	1	144	7466				437	917	892	205_01165	B425_03747	CHCC26933_03210	CMW1_03282	DSM_01133	FUA2153_00090	FUA2154_00141	Fad_00997	FadWe_02964	H_00789	HK1_00214	K2_01072	KCP2_01292	LL3_00991	MT45_01017	NRRL_00060	RD7-7_00889	SRCM101266_02444	SRCM101267_01065	SRCM101294_01837	TA208_00874	XH7_00881	YP6_00918	10456_02250	11B91_03261	19742-1_00945	19742-2_00945	629_03148	AAK_S6_01865	ALB65_01012	ALB69_00920	ALB79_00918	ARP23_00199	B15_00914	B1895_02976	B4140_02568
aaeA		p-hydroxybenzoic acid efflux pump subunit AaeA	96	96	1	144	7457				497	632	630	205_01158	B425_03740	CHCC26933_03203	CMW1_03289	DSM_01126	FUA2153_00083	FUA2154_00134	Fad_00990	FadWe_02971	H_00782	HK1_00207	K2_01079	KCP2_01299	LL3_00984	MT45_01010	NRRL_00053	RD7-7_00882	SRCM101266_02451	SRCM101267_01058	SRCM101294_01830	TA208_00867	XH7_00874	YP6_00911	10456_02257	11B91_03268	19742-1_00949	19742-2_00949	629_03141	AAK_S6_01872	ALB65_01005	ALB69_00913	ALB79_00911	ARP23_00206	B15_00907	B1895_02969	B4140_02561
gbpA		GlcNAc-binding protein A	96	96	1	144	5797				332	620	617	205_02122	B425_00384	CHCC26933_02120	CMW1_02408	DSM_02003	FUA2153_01211	FUA2154_01215	Fad_02010	FadWe_00015	H_01708	HK1_01166	K2_00099	KCP2_03993	LL3_01891	MT45_01878	NRRL_00915	RD7-7_01738	SRCM101266_00178	SRCM101267_02020	SRCM101294_00251	TA208_01639	XH7_01646	YP6_01792	10456_02490	11B91_02363	19742-1_00087	19742-2_00087	629_00394	AAK_S6_04187	ALB65_01885	ALB69_01898	ALB79_01778	ARP23_03762	B15_01786	B1895_03597	B4140_01792
group_3981		hypothetical protein	96	96	1	144	5798				89	98	96	205_02121	B425_00385	CHCC26933_02121	CMW1_02407	DSM_02004	FUA2153_01212	FUA2154_01216	Fad_02011	FadWe_00016	H_01709	HK1_01165	K2_00098	KCP2_03994	LL3_01892	MT45_01879	NRRL_00916	RD7-7_01739	SRCM101266_00179	SRCM101267_02021	SRCM101294_00250	TA208_01638	XH7_01645	YP6_01793	10456_02491	11B91_02362	19742-1_00086	19742-2_00086	629_00395	AAK_S6_04186	ALB65_01886	ALB69_01899	ALB79_01779	ARP23_03761	B15_01787	B1895_03598	B4140_01791
group_3982		hypothetical protein	96	96	1	144	5813				764	830	827	205_02112	B425_00393	CHCC26933_02129	CMW1_02397	DSM_02013	FUA2153_01221	FUA2154_01225	Fad_02019	FadWe_00024	H_01718	HK1_01156	K2_00089	KCP2_04003	LL3_01901	MT45_01887	NRRL_00925	RD7-7_01748	SRCM101266_00188	SRCM101267_02030	SRCM101294_00242	TA208_01629	XH7_01636	YP6_01801	10456_02498	11B91_02355	19742-1_00079	19742-2_00079	629_00402	AAK_S6_04179	ALB65_01893	ALB69_01906	ALB79_01787	ARP23_03754	B15_01795	B1895_03605	B4140_01784
parE		DNA topoisomerase 4 subunit B	96	96	1	144	5844				1223	1967	1959	205_02084	B425_00420	CHCC26933_02157	CMW1_02369	DSM_02040	FUA2153_01248	FUA2154_01252	Fad_02046	FadWe_00051	H_01745	HK1_01129	K2_00061	KCP2_04031	LL3_01928	MT45_01916	NRRL_00953	RD7-7_01776	SRCM101266_00215	SRCM101267_02057	SRCM101294_00214	TA208_01602	XH7_01609	YP6_01829	10456_02526	11B91_02328	19742-1_00052	19742-2_00052	629_00429	AAK_S6_04151	ALB65_01920	ALB69_01933	ALB79_01814	ARP23_03725	B15_01822	B1895_03510	B4140_01757
htrA_2		Serine protease Do-like HtrA	96	96	1	144	13589				1034	1196	1194	205_04136	B425_04052	CHCC26933_00074	CMW1_00980	DSM_04081	FUA2153_04029	FUA2154_04058	Fad_04062	FadWe_00272	H_03924	HK1_03163	K2_01232	KCP2_00033	LL3_04087	MT45_03851	NRRL_03557	RD7-7_03652	SRCM101266_00965	SRCM101267_04154	SRCM101294_01891	TA208_04016	XH7_04026	YP6_04002	10456_02662	11B91_00501	19742-1_01113	19742-2_01962	629_02463	AAK_S6_02448	ALB65_03908	ALB69_03863	ALB79_03784	ARP23_01308	B15_03857	B1895_02771	B4140_00902
group_4010		hypothetical protein	96	96	1	144	13583				914	1190	1182	205_04132	B425_04048	CHCC26933_00077	CMW1_00974	DSM_04077	FUA2153_04033	FUA2154_04054	Fad_04058	FadWe_00268	H_03920	HK1_03159	K2_01236	KCP2_00028	LL3_04083	MT45_03847	NRRL_03553	RD7-7_03649	SRCM101266_00961	SRCM101267_04150	SRCM101294_01885	TA208_04012	XH7_04022	YP6_03996	10456_02668	11B91_00506	19742-1_01118	19742-2_01957	629_02458	AAK_S6_02442	ALB65_03902	ALB69_03857	ALB79_03779	ARP23_01315	B15_03852	B1895_02766	B4140_00907
bacC_2		Dihydroanticapsin 7-dehydrogenase	96	96	1	144	10054				821	821	821	205_04066	B425_01501	CHCC26933_00125	CMW1_00934	DSM_04017	FUA2153_01328	FUA2154_01331	Fad_04011	FadWe_00566	H_03873	HK1_03099	K2_01282	KCP2_01481	LL3_04023	MT45_03800	NRRL_01894	RD7-7_03603	SRCM101266_01552	SRCM101267_04091	SRCM101294_03507	TA208_03965	XH7_03975	YP6_03949	10456_02710	11B91_00548	19742-1_01163	19742-2_01912	629_02417	AAK_S6_02400	ALB65_03860	ALB69_03813	ALB79_03735	ARP23_01368	B15_03807	B1895_03199	B4140_00951
iolS_2		Aldo-keto reductase IolS	96	96	1	144	10058				458	932	927	205_04063	B425_01504	CHCC26933_00129	CMW1_00931	DSM_04014	FUA2153_01331	FUA2154_01334	Fad_04008	FadWe_00569	H_03870	HK1_03096	K2_01285	KCP2_01484	LL3_04020	MT45_03797	NRRL_01891	RD7-7_03600	SRCM101266_01549	SRCM101267_04088	SRCM101294_03510	TA208_03962	XH7_03972	YP6_03946	10456_02714	11B91_00552	19742-1_01167	19742-2_01908	629_02413	AAK_S6_02396	ALB65_03856	ALB69_03809	ALB79_03731	ARP23_01371	B15_03803	B1895_03195	B4140_00955
iolB		5-deoxy-glucuronate isomerase	96	96	1	144	10061				815	815	815	205_04060	B425_01507	CHCC26933_00132	CMW1_00928	DSM_04011	FUA2153_01334	FUA2154_01337	Fad_04005	FadWe_00572	H_03867	HK1_03093	K2_01288	KCP2_01487	LL3_04017	MT45_03794	NRRL_01888	RD7-7_03597	SRCM101266_01546	SRCM101267_04085	SRCM101294_03513	TA208_03959	XH7_03969	YP6_03943	10456_02717	11B91_00555	19742-1_01170	19742-2_01905	629_02410	AAK_S6_02393	ALB65_03853	ALB69_03806	ALB79_03728	ARP23_01375	B15_03800	B1895_03192	B4140_00958
yxeB		Iron(3+)-hydroxamate-binding protein YxeB	96	96	1	144	10082				962	962	962	205_04046	B425_01520	CHCC26933_00146	CMW1_00912	DSM_03997	FUA2153_01349	FUA2154_01351	Fad_03990	FadWe_00586	H_03853	HK1_03079	K2_01302	KCP2_01502	LL3_04003	MT45_03780	NRRL_01874	RD7-7_03583	SRCM101266_01532	SRCM101267_04071	SRCM101294_03527	TA208_03945	XH7_03955	YP6_03929	10456_02736	11B91_00569	19742-1_01189	19742-2_01886	629_02396	AAK_S6_02374	ALB65_03839	ALB69_03787	ALB79_03709	ARP23_01397	B15_03781	B1895_03178	B4140_00972
group_4035		hypothetical protein	96	96	1	144	10206				116	116	116	205_03994	B425_01572	CHCC26933_00204	CMW1_00857	DSM_03945	FUA2153_01402	FUA2154_01403	Fad_03938	FadWe_00638	H_03799	HK1_03026	K2_01349	KCP2_01559	LL3_03951	MT45_03727	NRRL_01821	RD7-7_03525	SRCM101266_01480	SRCM101267_04019	SRCM101294_03578	TA208_03891	XH7_03901	YP6_03872	10456_02811	11B91_00613	19742-1_01233	19742-2_01842	629_02344	AAK_S6_02308	ALB65_03784	ALB69_03750	ALB79_03653	ARP23_01448	B15_03718	B1895_01203	B4140_01026
cydA		Cytochrome bd ubiquinol oxidase subunit 1	96	96	1	144	10223				224	1406	1391	205_03984	B425_01582	CHCC26933_00214	CMW1_00847	DSM_03935	FUA2153_01413	FUA2154_01414	Fad_03928	FadWe_00648	H_03789	HK1_03016	K2_01358	KCP2_01569	LL3_03941	MT45_03718	NRRL_01811	RD7-7_03515	SRCM101266_01470	SRCM101267_04009	SRCM101294_03588	TA208_03881	XH7_03891	YP6_03862	10456_02820	11B91_00623	19742-1_01242	19742-2_01833	629_02334	AAK_S6_02299	ALB65_03775	ALB69_03741	ALB79_03644	ARP23_01457	B15_03709	B1895_01194	B4140_01036
yfiY		putative siderophore-binding lipoprotein YfiY	96	96	1	144	10242				866	896	895	205_03966	B425_01599	CHCC26933_00224	CMW1_00830	DSM_03917	FUA2153_01430	FUA2154_01431	Fad_03911	FadWe_00665	H_03772	HK1_02998	K2_01375	KCP2_01589	LL3_03924	MT45_03701	NRRL_01794	RD7-7_03505	SRCM101266_01452	SRCM101267_03991	SRCM101294_03605	TA208_03864	XH7_03874	YP6_03845	10456_02837	11B91_00640	19742-1_01268	19742-2_01807	629_02316	AAK_S6_02282	ALB65_03758	ALB69_03724	ALB79_03627	ARP23_01478	B15_03692	B1895_01177	B4140_01053
feuB_2		Iron-uptake system permease protein FeuB	96	96	1	144	10244				689	1028	1024	205_03964	B425_01601	CHCC26933_00226	CMW1_00828	DSM_03915	FUA2153_01432	FUA2154_01433	Fad_03909	FadWe_00667	H_03770	HK1_02996	K2_01377	KCP2_01591	LL3_03922	MT45_03699	NRRL_01792	RD7-7_03503	SRCM101266_01450	SRCM101267_03989	SRCM101294_03607	TA208_03862	XH7_03872	YP6_03843	10456_02839	11B91_00642	19742-1_01270	19742-2_01805	629_02314	AAK_S6_02280	ALB65_03756	ALB69_03722	ALB79_03625	ARP23_01480	B15_03690	B1895_01175	B4140_01055
licA		Lichenan-specific phosphotransferase enzyme IIA component	96	96	1	144	10250				224	332	330	205_03959	B425_01606	CHCC26933_00231	CMW1_00823	DSM_03910	FUA2153_01438	FUA2154_01439	Fad_03904	FadWe_00672	H_03765	HK1_02991	K2_01382	KCP2_01596	LL3_03916	MT45_03694	NRRL_01786	RD7-7_03498	SRCM101266_01445	SRCM101267_03984	SRCM101294_03612	TA208_03857	XH7_03867	YP6_03838	10456_02845	11B91_00647	19742-1_01275	19742-2_01800	629_02309	AAK_S6_02274	ALB65_03750	ALB69_03716	ALB79_03620	ARP23_01487	B15_03684	B1895_01170	B4140_01060
gloA		Lactoylglutathione lyase	96	96	1	144	10288				383	383	383	205_03945	B425_01620	CHCC26933_00246	CMW1_00810	DSM_03896	FUA2153_01452	FUA2154_01453	Fad_03890	FadWe_00686	H_03751	HK1_02977	K2_01395	KCP2_01610	LL3_03902	MT45_03680	NRRL_01772	RD7-7_03483	SRCM101266_01431	SRCM101267_03970	SRCM101294_03625	TA208_03843	XH7_03853	YP6_03825	10456_02860	11B91_00660	19742-1_01288	19742-2_01787	629_02295	AAK_S6_02259	ALB65_03735	ALB69_03701	ALB79_03606	ARP23_01500	B15_03671	B1895_01157	B4140_01073
rlmI		Ribosomal RNA large subunit methyltransferase I	96	96	1	144	10292				1187	1187	1187	205_03944	B425_01621	CHCC26933_00247	CMW1_00809	DSM_03895	FUA2153_01453	FUA2154_01454	Fad_03889	FadWe_00687	H_03750	HK1_02976	K2_01396	KCP2_01611	LL3_03901	MT45_03679	NRRL_01771	RD7-7_03482	SRCM101266_01430	SRCM101267_03969	SRCM101294_03626	TA208_03842	XH7_03852	YP6_03824	10456_02861	11B91_00661	19742-1_01289	19742-2_01786	629_02294	AAK_S6_02258	ALB65_03734	ALB69_03700	ALB79_03605	ARP23_01501	B15_03670	B1895_01156	B4140_01074
group_4050		hypothetical protein	96	96	1	144	10306				590	602	601	205_03932	B425_01633	CHCC26933_00262	CMW1_00799	DSM_03883	FUA2153_01465	FUA2154_01466	Fad_03877	FadWe_00699	H_03738	HK1_02964	K2_01411	KCP2_01624	LL3_03889	MT45_03669	NRRL_01759	RD7-7_03472	SRCM101266_01418	SRCM101267_03957	SRCM101294_03636	TA208_03830	XH7_03840	YP6_03809	10456_02871	11B91_00678	19742-1_01299	19742-2_01776	629_02283	AAK_S6_02248	ALB65_03724	ALB69_03690	ALB79_03595	ARP23_01512	B15_03660	B1895_01146	B4140_01082
rocB		Protein RocB	96	96	1	144	10383				1403	1688	1679	205_03882	B425_01683	CHCC26933_00308	CMW1_00751	DSM_03833	FUA2153_01515	FUA2154_01516	Fad_03827	FadWe_00749	H_03688	HK1_02914	K2_01461	KCP2_01676	LL3_03839	MT45_03620	NRRL_01709	RD7-7_03418	SRCM101266_01368	SRCM101267_03907	SRCM101294_02625	TA208_03780	XH7_03790	YP6_03758	10456_02923	11B91_00726	19742-1_01352	19742-2_01723	629_02229	AAK_S6_02195	ALB65_03670	ALB69_03636	ALB79_03549	ARP23_01564	B15_03614	B1895_01098	B4140_01131
cysL_2		HTH-type transcriptional regulator CysL	96	96	1	144	10406				824	920	894	205_03866	B425_01699	CHCC26933_00322	CMW1_00737	DSM_03817	FUA2153_01529	FUA2154_01530	Fad_03811	FadWe_00765	H_03674	HK1_02898	K2_01475	KCP2_01693	LL3_03825	MT45_03606	NRRL_01695	RD7-7_03404	SRCM101266_01352	SRCM101267_03891	SRCM101294_02611	TA208_03766	XH7_03776	YP6_03744	10456_02937	11B91_00740	19742-1_01366	19742-2_01709	629_02215	AAK_S6_02181	ALB65_03656	ALB69_03622	ALB79_03535	ARP23_01580	B15_03600	B1895_01084	B4140_01145
yhdG_3		putative amino acid permease YhdG	96	96	1	144	10432				1382	1577	1406	205_03852	B425_01714	CHCC26933_00336	CMW1_00731	DSM_03803	FUA2153_01545	FUA2154_01546	Fad_03797	FadWe_00779	H_03658	HK1_02884	K2_01489	KCP2_01708	LL3_03809	MT45_03592	NRRL_01679	RD7-7_03390	SRCM101266_01338	SRCM101267_03877	SRCM101294_02596	TA208_03750	XH7_03760	YP6_03729	10456_02951	11B91_00754	19742-1_01380	19742-2_01695	629_02201	AAK_S6_02167	ALB65_03641	ALB69_03608	ALB79_03521	ARP23_01594	B15_03586	B1895_01075	B4140_01159
group_4059		hypothetical protein	96	96	1	144	10436				395	521	517	205_03848	B425_01718	CHCC26933_00340	CMW1_00727	DSM_03799	FUA2153_01549	FUA2154_01550	Fad_03793	FadWe_00783	H_03654	HK1_02880	K2_01493	KCP2_01712	LL3_03805	MT45_03588	NRRL_01675	RD7-7_03386	SRCM101266_01334	SRCM101267_03873	SRCM101294_02592	TA208_03746	XH7_03756	YP6_03725	10456_02955	11B91_00758	19742-1_01384	19742-2_01691	629_02197	AAK_S6_02163	ALB65_03637	ALB69_03604	ALB79_03517	ARP23_01598	B15_03582	B1895_01071	B4140_01163
group_4060		hypothetical protein	96	96	1	144	11978				518	518	518	205_01751	B425_02606	CHCC26933_01642	CMW1_02673	DSM_01718	FUA2153_00717	FUA2154_00721	Fad_01579	FadWe_02480	H_01443	HK1_00797	K2_00417	KCP2_00687	LL3_01625	MT45_01617	NRRL_00646	RD7-7_01450	SRCM101266_01861	SRCM101267_01694	SRCM101294_00509	TA208_01906	XH7_01913	YP6_01531	10456_02982	11B91_02626	19742-1_00353	19742-2_00353	629_03763	AAK_S6_00926	ALB65_01608	ALB69_01621	ALB79_01512	ARP23_04075	B15_01522	B1895_00256	B4140_00765
divIB		Cell division protein DivIB	96	96	1	144	11955				752	788	787	205_01769	B425_02623	CHCC26933_01659	CMW1_02656	DSM_01735	FUA2153_00734	FUA2154_00738	Fad_01596	FadWe_02497	H_01460	HK1_00814	K2_00400	KCP2_00669	LL3_01642	MT45_01634	NRRL_00663	RD7-7_01467	SRCM101266_01844	SRCM101267_01711	SRCM101294_00492	TA208_01889	XH7_01896	YP6_01548	10456_02999	11B91_02609	19742-1_00336	19742-2_00336	629_03783	AAK_S6_00943	ALB65_01625	ALB69_01638	ALB79_01529	ARP23_04056	B15_01539	B1895_00274	B4140_00782
spoIIGA		Sporulation sigma-E factor-processing peptidase	96	96	1	144	11946				500	929	922	205_01773	B425_02627	CHCC26933_01663	CMW1_02652	DSM_01739	FUA2153_00738	FUA2154_00742	Fad_01600	FadWe_02501	H_01464	HK1_00818	K2_00396	KCP2_00665	LL3_01646	MT45_01638	NRRL_00667	RD7-7_01471	SRCM101266_01840	SRCM101267_01715	SRCM101294_00488	TA208_01885	XH7_01892	YP6_01552	10456_03003	11B91_02605	19742-1_00332	19742-2_00332	629_03788	AAK_S6_00947	ALB65_01629	ALB69_01642	ALB79_01533	ARP23_04051	B15_01543	B1895_00279	B4140_00786
rl5		Polyphenol oxidase	96	96	1	144	11939				836	854	836	205_01779	B425_02633	CHCC26933_01669	CMW1_02646	DSM_01745	FUA2153_00744	FUA2154_00748	Fad_01606	FadWe_02507	H_01470	HK1_00824	K2_00390	KCP2_00659	LL3_01652	MT45_01644	NRRL_00673	RD7-7_01477	SRCM101266_01834	SRCM101267_01721	SRCM101294_00482	TA208_01879	XH7_01886	YP6_01558	10456_03009	11B91_02599	19742-1_00326	19742-2_00326	629_03794	AAK_S6_00953	ALB65_01635	ALB69_01648	ALB79_01540	ARP23_04044	B15_01549	B1895_00285	B4140_00792
group_4065		hypothetical protein	96	96	1	144	11932				371	371	371	205_01786	B425_02640	CHCC26933_01676	CMW1_02639	DSM_01752	FUA2153_00751	FUA2154_00755	Fad_01613	FadWe_02514	H_01477	HK1_00831	K2_00383	KCP2_00652	LL3_01659	MT45_01651	NRRL_00680	RD7-7_01484	SRCM101266_01827	SRCM101267_01728	SRCM101294_00475	TA208_01872	XH7_01879	YP6_01565	10456_03016	11B91_02592	19742-1_00319	19742-2_00319	629_03801	AAK_S6_00960	ALB65_01642	ALB69_01655	ALB79_01547	ARP23_04037	B15_01556	B1895_00292	B4140_00799
pyrD		Dihydroorotate dehydrogenase B (NAD(+)), catalytic subunit	96	96	1	144	11919				506	935	926	205_01796	B425_02650	CHCC26933_01686	CMW1_02629	DSM_01762	FUA2153_00761	FUA2154_00765	Fad_01623	FadWe_02524	H_01487	HK1_00841	K2_00373	KCP2_00642	LL3_01669	MT45_01661	NRRL_00690	RD7-7_01494	SRCM101266_01817	SRCM101267_01738	SRCM101294_00465	TA208_01862	XH7_01869	YP6_01575	10456_03026	11B91_02582	19742-1_00309	19742-2_00309	629_03812	AAK_S6_00970	ALB65_01652	ALB69_01665	ALB79_01557	ARP23_04022	B15_01566	B1895_00302	B4140_00809
pyrF		Orotidine 5'-phosphate decarboxylase	96	96	1	144	11917				719	719	719	205_01797	B425_02651	CHCC26933_01687	CMW1_02628	DSM_01763	FUA2153_00762	FUA2154_00766	Fad_01624	FadWe_02525	H_01488	HK1_00842	K2_00372	KCP2_00641	LL3_01670	MT45_01662	NRRL_00691	RD7-7_01495	SRCM101266_01816	SRCM101267_01739	SRCM101294_00464	TA208_01861	XH7_01868	YP6_01576	10456_03027	11B91_02581	19742-1_00308	19742-2_00308	629_03813	AAK_S6_00971	ALB65_01653	ALB69_01666	ALB79_01558	ARP23_04021	B15_01567	B1895_00303	B4140_00810
cysH		Phosphoadenosine phosphosulfate reductase	96	96	1	144	11913				455	701	698	205_01800	B425_02653	CHCC26933_01689	CMW1_02625	DSM_01766	FUA2153_00764	FUA2154_00768	Fad_01626	FadWe_02527	H_01490	HK1_00845	K2_00370	KCP2_00639	LL3_01672	MT45_01664	NRRL_00693	RD7-7_01497	SRCM101266_01814	SRCM101267_01741	SRCM101294_00462	TA208_01859	XH7_01866	YP6_01578	10456_03030	11B91_02578	19742-1_00305	19742-2_00305	629_03816	AAK_S6_00974	ALB65_01656	ALB69_01669	ALB79_01561	ARP23_04015	B15_01570	B1895_00306	B4140_00813
ffh		Signal recognition particle protein	96	96	1	144	11868				1142	1340	1337	205_01840	B425_02693	CHCC26933_01729	CMW1_02585	DSM_01806	FUA2153_00804	FUA2154_00808	Fad_01666	FadWe_02567	H_01529	HK1_00885	K2_00330	KCP2_00599	LL3_01712	MT45_01704	NRRL_00733	RD7-7_01537	SRCM101266_01774	SRCM101267_01781	SRCM101294_00422	TA208_01819	XH7_01826	YP6_01618	10456_03070	11B91_02535	19742-1_00265	19742-2_00265	629_03858	AAK_S6_03024	ALB65_01696	ALB69_01709	ALB79_01601	ARP23_03965	B15_01610	B1895_00349	B4140_01973
rimM		Ribosome maturation factor RimM	96	96	1	144	11864				458	524	523	205_01844	B425_02697	CHCC26933_01733	CMW1_02581	DSM_01810	FUA2153_00808	FUA2154_00812	Fad_01670	FadWe_02571	H_01533	HK1_00889	K2_00326	KCP2_00595	LL3_01716	MT45_01708	NRRL_00737	RD7-7_01541	SRCM101266_01770	SRCM101267_01785	SRCM101294_00418	TA208_01815	XH7_01822	YP6_01622	10456_03074	11B91_02531	19742-1_00261	19742-2_00261	629_03862	AAK_S6_03028	ALB65_01700	ALB69_01713	ALB79_01605	ARP23_03961	B15_01614	B1895_00353	B4140_01969
trmD		tRNA (guanine-N(1)-)-methyltransferase	96	96	1	144	11863				437	731	727	205_01845	B425_02698	CHCC26933_01734	CMW1_02580	DSM_01811	FUA2153_00809	FUA2154_00813	Fad_01671	FadWe_02572	H_01534	HK1_00890	K2_00325	KCP2_00594	LL3_01717	MT45_01709	NRRL_00738	RD7-7_01542	SRCM101266_01769	SRCM101267_01786	SRCM101294_00417	TA208_01814	XH7_01821	YP6_01623	10456_03075	11B91_02530	19742-1_00260	19742-2_00260	629_03863	AAK_S6_03029	ALB65_01701	ALB69_01714	ALB79_01606	ARP23_03960	B15_01615	B1895_00354	B4140_01968
group_4089		hypothetical protein	96	96	1	144	11829				320	419	417	205_01872	B425_02725	CHCC26933_01761	CMW1_02553	DSM_01838	FUA2153_00836	FUA2154_00840	Fad_01698	FadWe_02599	H_01562	HK1_00917	K2_00298	KCP2_00566	LL3_01744	MT45_01736	NRRL_00765	RD7-7_01569	SRCM101266_01742	SRCM101267_01813	SRCM101294_00390	TA208_01786	XH7_01793	YP6_01651	10456_03102	11B91_02503	19742-1_00233	19742-2_00233	629_03892	AAK_S6_03056	ALB65_01728	ALB69_01741	ALB79_01633	ARP23_03929	B15_01642	B1895_00383	B4140_01941
group_4090		hypothetical protein	96	96	1	144	11826				716	1172	1131	205_01874	B425_02727	CHCC26933_01763	CMW1_02551	DSM_01840	FUA2153_00838	FUA2154_00842	Fad_01700	FadWe_02601	H_01564	HK1_00919	K2_00296	KCP2_00564	LL3_01746	MT45_01738	NRRL_00767	RD7-7_01571	SRCM101266_01740	SRCM101267_01815	SRCM101294_00388	TA208_01784	XH7_01791	YP6_01653	10456_03104	11B91_02501	19742-1_00231	19742-2_00231	629_03894	AAK_S6_03058	ALB65_01730	ALB69_01743	ALB79_01635	ARP23_03926	B15_01644	B1895_00385	B4140_01938
flhB_2		Flagellar biosynthetic protein FlhB	96	96	1	144	11820				620	1082	1077	205_01880	B425_02733	CHCC26933_01769	CMW1_02545	DSM_01846	FUA2153_00844	FUA2154_00848	Fad_01706	FadWe_02607	H_01570	HK1_00925	K2_00290	KCP2_00558	LL3_01752	MT45_01744	NRRL_00773	RD7-7_01577	SRCM101266_01734	SRCM101267_01821	SRCM101294_00382	TA208_01778	XH7_01785	YP6_01659	10456_03110	11B91_02495	19742-1_00225	19742-2_00225	629_03900	AAK_S6_03064	ALB65_01736	ALB69_01749	ALB79_01641	ARP23_03920	B15_01650	B1895_00391	B4140_01932
slyA_2		hypothetical protein	96	96	1	144	11764				242	455	449	205_01926	B425_01404	CHCC26933_01815	CMW1_02499	DSM_01892	FUA2153_01072	FUA2154_01076	Fad_01904	FadWe_03717	H_01616	HK1_00971	K2_00244	KCP2_00510	LL3_01798	MT45_01790	NRRL_00819	RD7-7_01626	SRCM101266_01688	SRCM101267_01867	SRCM101294_00336	TA208_01732	XH7_01739	YP6_01705	10456_03156	11B91_02449	19742-1_00179	19742-2_00179	629_03948	AAK_S6_03110	ALB65_01782	ALB69_01795	ALB79_01687	ARP23_03869	B15_01696	B1895_03137	B4140_01886
tdh_1		L-threonine 3-dehydrogenase	96	96	1	144	11745				1046	1046	1046	205_01941	B425_01419	CHCC26933_01830	CMW1_02483	DSM_01907	FUA2153_01087	FUA2154_01091	Fad_01919	FadWe_03702	H_01631	HK1_00986	K2_00229	KCP2_00495	LL3_01813	MT45_01805	NRRL_00835	RD7-7_01642	SRCM101266_01673	SRCM101267_01882	SRCM101294_00321	TA208_01717	XH7_01724	YP6_01720	10456_03171	11B91_02434	19742-1_00164	19742-2_00164	629_03964	AAK_S6_03125	ALB65_01797	ALB69_01810	ALB79_01702	ARP23_03853	B15_01711	B1895_03154	B4140_01871
acpK		Polyketide biosynthesis acyl-carrier-protein AcpK	96	96	1	144	11728				248	248	248	205_01952	B425_01430	CHCC26933_01856	CMW1_02472	DSM_01918	FUA2153_01098	FUA2154_01102	Fad_01930	FadWe_03691	H_01642	HK1_00997	K2_00157	KCP2_00484	LL3_01824	MT45_01817	NRRL_00846	RD7-7_01666	SRCM101266_01662	SRCM101267_01893	SRCM101294_00310	TA208_01705	XH7_01712	YP6_01731	10456_03189	11B91_02420	19742-1_00152	19742-2_00152	629_03976	AAK_S6_03143	ALB65_01814	ALB69_01827	ALB79_01717	ARP23_03838	B15_01729	B1895_01470	B4140_01857
ebrA		Multidrug resistance protein EbrA	96	96	1	144	11680				314	395	328	205_01971	B425_01448	CHCC26933_01874	CMW1_02448	DSM_01936	FUA2153_01116	FUA2154_01120	Fad_01948	FadWe_03673	H_01660	HK1_01015	K2_00139	KCP2_00458	LL3_01842	MT45_01835	NRRL_00867	RD7-7_01684	SRCM101266_01644	SRCM101267_01911	SRCM101294_00292	TA208_01687	XH7_01694	YP6_01749	10456_03207	11B91_02402	19742-1_00134	19742-2_00134	629_00350	AAK_S6_03161	ALB65_01832	ALB69_01845	ALB79_01735	ARP23_03809	B15_01747	B1895_01491	B4140_01839
hssR		Heme response regulator HssR	96	96	1	144	11285				677	860	678	205_03593	B425_01969	CHCC26933_00587	CMW1_00473	DSM_03548	FUA2153_01803	FUA2154_01805	Fad_03541	FadWe_01036	H_03402	HK1_02626	K2_01742	KCP2_01973	LL3_03552	MT45_03338	NRRL_01420	RD7-7_03140	SRCM101266_00677	SRCM101267_03620	SRCM101294_02342	TA208_03494	XH7_03504	YP6_03476	10456_03264	11B91_01009	19742-1_01643	19742-2_01432	629_01924	AAK_S6_02599	ALB65_03369	ALB69_03334	ALB79_03250	ARP23_01894	B15_03316	B1895_02847	B4140_01434
crh		HPr-like protein Crh	96	96	1	144	11271				257	257	257	205_03584	B425_01978	CHCC26933_00596	CMW1_00464	DSM_03539	FUA2153_01812	FUA2154_01814	Fad_03532	FadWe_01045	H_03393	HK1_02617	K2_01751	KCP2_01982	LL3_03543	MT45_03329	NRRL_01411	RD7-7_03131	SRCM101266_00668	SRCM101267_03611	SRCM101294_02333	TA208_03485	XH7_03495	YP6_03467	10456_03273	11B91_01018	19742-1_01652	19742-2_01423	629_01914	AAK_S6_02608	ALB65_03360	ALB69_03325	ALB79_03241	ARP23_01904	B15_03307	B1895_02838	B4140_01443
dauA_1		C4-dicarboxylic acid transporter DauA	96	96	1	144	11260				1589	1589	1589	205_03579	B425_01983	CHCC26933_00601	CMW1_00459	DSM_03534	FUA2153_01817	FUA2154_01819	Fad_03527	FadWe_01050	H_03388	HK1_02612	K2_01756	KCP2_01987	LL3_03538	MT45_03324	NRRL_01406	RD7-7_03126	SRCM101266_00663	SRCM101267_03606	SRCM101294_02328	TA208_03480	XH7_03490	YP6_03462	10456_03278	11B91_01023	19742-1_01657	19742-2_01418	629_01908	AAK_S6_02613	ALB65_03355	ALB69_03320	ALB79_03236	ARP23_01909	B15_03302	B1895_02833	B4140_01448
epsN		Putative pyridoxal phosphate-dependent aminotransferase EpsN	96	96	1	144	11171				962	1172	1169	205_03539	B425_02024	CHCC26933_00638	CMW1_00418	DSM_03494	FUA2153_01857	FUA2154_01859	Fad_03486	FadWe_01091	H_03348	HK1_02572	K2_01794	KCP2_02030	LL3_03498	MT45_03285	NRRL_01365	RD7-7_03087	SRCM101266_00623	SRCM101267_03566	SRCM101294_02287	TA208_03440	XH7_03450	YP6_03422	10456_03322	11B91_01060	19742-1_01699	19742-2_01376	629_01872	AAK_S6_02657	ALB65_03311	ALB69_03276	ALB79_03201	ARP23_01958	B15_03264	B1895_03093	B4140_01484
lutP		L-lactate permease	96	96	1	144	11167				1637	1676	1675	205_03534	B425_02028	CHCC26933_00642	CMW1_00414	DSM_03490	FUA2153_01861	FUA2154_01863	Fad_03482	FadWe_01095	H_03344	HK1_02568	K2_01798	KCP2_02035	LL3_03494	MT45_03281	NRRL_01360	RD7-7_03083	SRCM101266_00619	SRCM101267_03562	SRCM101294_02283	TA208_03436	XH7_03446	YP6_03418	10456_03326	11B91_01064	19742-1_01703	19742-2_01372	629_01868	AAK_S6_02661	ALB65_03307	ALB69_03272	ALB79_03197	ARP23_01962	B15_03260	B1895_03089	B4140_01488
lutA_2		Lactate utilization protein A	96	96	1	144	11164				341	776	712	205_03531	B425_02031	CHCC26933_00645	CMW1_00411	DSM_03487	FUA2153_01865	FUA2154_01867	Fad_03479	FadWe_01098	H_03341	HK1_02565	K2_01801	KCP2_02039	LL3_03490	MT45_03278	NRRL_01356	RD7-7_03080	SRCM101266_00616	SRCM101267_03559	SRCM101294_02280	TA208_03433	XH7_03443	YP6_03415	10456_03329	11B91_01067	19742-1_01706	19742-2_01369	629_01865	AAK_S6_02664	ALB65_03304	ALB69_03269	ALB79_03194	ARP23_01966	B15_03257	B1895_03086	B4140_01491
eamA		putative amino-acid metabolite efflux pump	96	96	1	144	11146				917	1001	918	205_03523	B425_02039	CHCC26933_00653	CMW1_00403	DSM_03479	FUA2153_01873	FUA2154_01875	Fad_03471	FadWe_01106	H_03333	HK1_02557	K2_01808	KCP2_02047	LL3_03482	MT45_03270	NRRL_01348	RD7-7_03072	SRCM101266_00608	SRCM101267_03551	SRCM101294_02272	TA208_03425	XH7_03435	YP6_03407	10456_03339	11B91_01083	19742-1_01718	19742-2_01358	629_01853	AAK_S6_02672	ALB65_03295	ALB69_03260	ALB79_03183	ARP23_01975	B15_03246	B1895_03078	B4140_01502
minJ		Cell division topological determinant MinJ	96	96	1	144	11333				1130	1190	1188	205_03626	B425_01937	CHCC26933_00554	CMW1_00506	DSM_03581	FUA2153_01770	FUA2154_01772	Fad_03574	FadWe_01003	H_03435	HK1_02659	K2_01709	KCP2_01938	LL3_03585	MT45_03371	NRRL_01453	RD7-7_03173	SRCM101266_00710	SRCM101267_03654	SRCM101294_02374	TA208_03527	XH7_03537	YP6_03508	10456_03542	11B91_00978	19742-1_01609	19742-2_01466	629_01956	AAK_S6_01938	ALB65_03410	ALB69_03373	ALB79_03290	ARP23_01857	B15_03357	B1895_01739	B4140_01398
csrA		Translational regulator CsrA	96	96	1	144	11357				224	281	225	205_03642	B425_01921	CHCC26933_00538	CMW1_00522	DSM_03597	FUA2153_01754	FUA2154_01756	Fad_03590	FadWe_00987	H_03451	HK1_02675	K2_01693	KCP2_01922	LL3_03601	MT45_03387	NRRL_01469	RD7-7_03189	SRCM101266_00726	SRCM101267_03670	SRCM101294_02390	TA208_03543	XH7_03553	YP6_03524	10456_03558	11B91_00962	19742-1_01593	19742-2_01482	629_01972	AAK_S6_01954	ALB65_03426	ALB69_03389	ALB79_03306	ARP23_01836	B15_03373	B1895_01756	B4140_01382
yviE		putative protein YviE	96	96	1	144	11359				284	569	566	205_03644	B425_01919	CHCC26933_00536	CMW1_00524	DSM_03599	FUA2153_01752	FUA2154_01754	Fad_03592	FadWe_00985	H_03453	HK1_02677	K2_01691	KCP2_01920	LL3_03603	MT45_03389	NRRL_01471	RD7-7_03191	SRCM101266_00728	SRCM101267_03672	SRCM101294_02392	TA208_03545	XH7_03555	YP6_03526	10456_03560	11B91_00960	19742-1_01591	19742-2_01484	629_01974	AAK_S6_01956	ALB65_03428	ALB69_03391	ALB79_03308	ARP23_01834	B15_03375	B1895_01758	B4140_01380
comFB		ComF operon protein 2	96	96	1	144	11370				284	284	284	205_03652	B425_01912	CHCC26933_00529	CMW1_00531	DSM_03606	FUA2153_01745	FUA2154_01747	Fad_03599	FadWe_00978	H_03460	HK1_02684	K2_01684	KCP2_01912	LL3_03610	MT45_03396	NRRL_01478	RD7-7_03198	SRCM101266_00735	SRCM101267_03679	SRCM101294_02399	TA208_03552	XH7_03562	YP6_03533	10456_03567	11B91_00953	19742-1_01584	19742-2_01491	629_01981	AAK_S6_01963	ALB65_03435	ALB69_03398	ALB79_03315	ARP23_01827	B15_03382	B1895_01765	B4140_01373
csbC_1		putative metabolite transport protein CsbC	96	96	1	144	11445				1319	1394	1376	205_03687	B425_01877	CHCC26933_00494	CMW1_00567	DSM_03641	FUA2153_01708	FUA2154_01710	Fad_03634	FadWe_00943	H_03495	HK1_02719	K2_01649	KCP2_01876	LL3_03646	MT45_03432	NRRL_01514	RD7-7_03233	SRCM101266_00770	SRCM101267_03714	SRCM101294_02434	TA208_03587	XH7_03597	YP6_03568	10456_03602	11B91_00918	19742-1_01549	19742-2_01526	629_02021	AAK_S6_01998	ALB65_03472	ALB69_03433	ALB79_03350	ARP23_01782	B15_03417	B1895_01801	B4140_01328
rbsB		Ribose import binding protein RbsB	96	96	1	144	11478				911	956	917	205_03705	B425_01859	CHCC26933_00476	CMW1_00585	DSM_03659	FUA2153_01690	FUA2154_01691	Fad_03652	FadWe_00925	H_03512	HK1_02737	K2_01631	KCP2_01857	LL3_03664	MT45_03449	NRRL_01532	RD7-7_03251	SRCM101266_00788	SRCM101267_03732	SRCM101294_02451	TA208_03604	XH7_03614	YP6_03585	10456_03619	11B91_00902	19742-1_01532	19742-2_01543	629_02040	AAK_S6_02015	ALB65_03489	ALB69_03450	ALB79_03367	ARP23_01766	B15_03434	B1895_01818	B4140_01311
ywqD		Tyrosine-protein kinase YwqD	96	96	1	144	11546				650	689	688	205_03733	B425_01831	CHCC26933_00452	CMW1_00613	DSM_03687	FUA2153_01662	FUA2154_01663	Fad_03680	FadWe_00897	H_03540	HK1_02765	K2_01605	KCP2_01829	LL3_03692	MT45_03476	NRRL_01560	RD7-7_03275	SRCM101266_01220	SRCM101267_03760	SRCM101294_02480	TA208_03632	XH7_03642	YP6_03611	10456_03649	11B91_00876	19742-1_01499	19742-2_01576	629_02073	AAK_S6_02045	ALB65_03519	ALB69_03486	ALB79_03398	ARP23_01733	B15_03461	B1895_01630	B4140_01284
group_4167		hypothetical protein	96	96	1	144	11549				1067	1610	1604	205_03736	B425_01828	CHCC26933_00449	CMW1_00616	DSM_03690	FUA2153_01659	FUA2154_01660	Fad_03683	FadWe_00894	H_03543	HK1_02768	K2_01602	KCP2_01826	LL3_03695	MT45_03479	NRRL_01563	RD7-7_03278	SRCM101266_01223	SRCM101267_03763	SRCM101294_02483	TA208_03635	XH7_03645	YP6_03614	10456_03652	11B91_00873	19742-1_01496	19742-2_01579	629_02076	AAK_S6_02048	ALB65_03522	ALB69_03489	ALB79_03401	ARP23_01730	B15_03464	B1895_01633	B4140_01281
ywpJ		Phosphatase YwpJ	96	96	1	144	11551				857	857	857	205_03738	B425_01826	CHCC26933_00447	CMW1_00618	DSM_03692	FUA2153_01657	FUA2154_01658	Fad_03685	FadWe_00892	H_03545	HK1_02770	K2_01600	KCP2_01823	LL3_03697	MT45_03481	NRRL_01565	RD7-7_03280	SRCM101266_01225	SRCM101267_03765	SRCM101294_02485	TA208_03637	XH7_03647	YP6_03616	10456_03654	11B91_00871	19742-1_01494	19742-2_01581	629_02078	AAK_S6_02050	ALB65_03524	ALB69_03491	ALB79_03403	ARP23_01727	B15_03466	B1895_01635	B4140_01279
glcR		HTH-type transcriptional repressor GlcR	96	96	1	144	11553				782	860	787	205_03739	B425_01825	CHCC26933_00446	CMW1_00619	DSM_03693	FUA2153_01656	FUA2154_01657	Fad_03686	FadWe_00891	H_03546	HK1_02771	K2_01599	KCP2_01822	LL3_03698	MT45_03482	NRRL_01566	RD7-7_03281	SRCM101266_01226	SRCM101267_03766	SRCM101294_02486	TA208_03638	XH7_03648	YP6_03617	10456_03655	11B91_00870	19742-1_01493	19742-2_01582	629_02079	AAK_S6_02051	ALB65_03525	ALB69_03492	ALB79_03404	ARP23_01726	B15_03467	B1895_01636	B4140_01278
mscL		Large-conductance mechanosensitive channel	96	96	1	144	11557				395	395	395	205_03743	B425_01821	CHCC26933_00442	CMW1_00623	DSM_03697	FUA2153_01652	FUA2154_01653	Fad_03690	FadWe_00887	H_03550	HK1_02775	K2_01595	KCP2_01818	LL3_03702	MT45_03486	NRRL_01570	RD7-7_03285	SRCM101266_01230	SRCM101267_03770	SRCM101294_02490	TA208_03642	XH7_03652	YP6_03621	10456_03659	11B91_00866	19742-1_01489	19742-2_01586	629_02083	AAK_S6_02055	ALB65_03529	ALB69_03496	ALB79_03408	ARP23_01722	B15_03471	B1895_01640	B4140_01274
group_4174		hypothetical protein	96	96	1	144	11581				242	437	434	205_03764	B425_01801	CHCC26933_00422	CMW1_00645	DSM_03717	FUA2153_01632	FUA2154_01633	Fad_03710	FadWe_00866	H_03571	HK1_02796	K2_01575	KCP2_01798	LL3_03722	MT45_03506	NRRL_01590	RD7-7_03305	SRCM101266_01250	SRCM101267_03790	SRCM101294_02510	TA208_03663	XH7_03673	YP6_03642	10456_03679	11B91_00846	19742-1_01469	19742-2_01606	629_02103	AAK_S6_02075	ALB65_03549	ALB69_03516	ALB79_03428	ARP23_01701	B15_03491	B1895_01662	B4140_01254
group_4175		hypothetical protein	96	96	1	144	11583				386	386	386	205_03767	B425_01798	CHCC26933_00420	CMW1_00647	DSM_03720	FUA2153_01629	FUA2154_01630	Fad_03713	FadWe_00863	H_03574	HK1_02799	K2_01573	KCP2_01795	LL3_03725	MT45_03508	NRRL_01593	RD7-7_03307	SRCM101266_01253	SRCM101267_03793	SRCM101294_02512	TA208_03666	XH7_03676	YP6_03644	10456_03681	11B91_00844	19742-1_01467	19742-2_01608	629_02105	AAK_S6_02077	ALB65_03551	ALB69_03518	ALB79_03430	ARP23_01699	B15_03493	B1895_01664	B4140_01252
ywlC		Threonylcarbamoyl-AMP synthase	96	96	1	144	10513				950	1040	1038	205_03801	B425_01764	CHCC26933_00385	CMW1_00681	DSM_03752	FUA2153_01595	FUA2154_01596	Fad_03747	FadWe_00829	H_03608	HK1_02833	K2_01539	KCP2_01760	LL3_03759	MT45_03542	NRRL_01627	RD7-7_03342	SRCM101266_01288	SRCM101267_03827	SRCM101294_02546	TA208_03700	XH7_03710	YP6_03678	10456_03715	11B91_00810	19742-1_01432	19742-2_01643	629_02140	AAK_S6_02111	ALB65_03585	ALB69_03552	ALB79_03465	ARP23_01661	B15_03527	B1895_01698	B4140_01218
group_4186		hypothetical protein	96	96	1	144	10485				110	272	270	205_03826	B425_01739	CHCC26933_00360	CMW1_00706	DSM_03777	FUA2153_01570	FUA2154_01571	Fad_03772	FadWe_00804	H_03633	HK1_02858	K2_01514	KCP2_01734	LL3_03784	MT45_03567	NRRL_01653	RD7-7_03366	SRCM101266_01313	SRCM101267_03852	SRCM101294_02571	TA208_03725	XH7_03735	YP6_03703	10456_03740	11B91_00786	19742-1_01408	19742-2_01667	629_02167	AAK_S6_02136	ALB65_03610	ALB69_03577	ALB79_03490	ARP23_01635	B15_03552	B1895_01724	B4140_01193
narT		putative nitrate transporter NarT	96	96	1	144	10464				1190	1199	1190	205_03836	B425_01729	CHCC26933_00350	CMW1_00716	DSM_03787	FUA2153_01560	FUA2154_01561	Fad_03782	FadWe_00794	H_03643	HK1_02868	K2_01504	KCP2_01724	LL3_03794	MT45_03577	NRRL_01664	RD7-7_03376	SRCM101266_01323	SRCM101267_03862	SRCM101294_02581	TA208_03735	XH7_03745	YP6_03715	10456_03751	11B91_00775	19742-1_01397	19742-2_01678	629_02178	AAK_S6_02147	ALB65_03621	ALB69_03588	ALB79_03501	ARP23_01618	B15_03563	B1895_01735	B4140_01182
argS		Arginine--tRNA ligase	96	96	1	144	10462				530	1670	1658	205_03837	B425_01728	CHCC26933_00349	CMW1_00717	DSM_03788	FUA2153_01559	FUA2154_01560	Fad_03783	FadWe_00793	H_03644	HK1_02869	K2_01503	KCP2_01723	LL3_03795	MT45_03578	NRRL_01665	RD7-7_03377	SRCM101266_01324	SRCM101267_03863	SRCM101294_02582	TA208_03736	XH7_03746	YP6_03716	10456_03752	11B91_00774	19742-1_01396	19742-2_01679	629_02179	AAK_S6_02148	ALB65_03622	ALB69_03589	ALB79_03502	ARP23_01617	B15_03564	B1895_01736	B4140_01181
rsmD		Ribosomal RNA small subunit methyltransferase D	96	96	1	144	11984				413	554	537	205_01745	B425_02600	CHCC26933_01636	CMW1_02679	DSM_01712	FUA2153_00711	FUA2154_00715	Fad_01573	FadWe_02474	H_01437	HK1_00791	K2_00423	KCP2_00693	LL3_01619	MT45_01611	NRRL_00640	RD7-7_01444	SRCM101266_01867	SRCM101267_01688	SRCM101294_00516	TA208_01912	XH7_01919	YP6_01525	10456_03760	11B91_02632	19742-1_00359	19742-2_00359	629_03756	AAK_S6_01231	ALB65_01602	ALB69_01614	ALB79_01506	ARP23_04084	B15_01516	B1895_00250	B4140_00759
group_4196		hypothetical protein	96	96	1	144	11990				1040	1139	1041	205_01740	B425_02595	CHCC26933_01631	CMW1_02684	DSM_01707	FUA2153_00706	FUA2154_00710	Fad_01568	FadWe_02469	H_01432	HK1_00786	K2_00428	KCP2_00698	LL3_01614	MT45_01606	NRRL_00635	RD7-7_01439	SRCM101266_01872	SRCM101267_01683	SRCM101294_00521	TA208_01917	XH7_01924	YP6_01520	10456_03765	11B91_02638	19742-1_00364	19742-2_00364	629_03751	AAK_S6_01237	ALB65_01596	ALB69_01608	ALB79_01500	ARP23_04089	B15_01511	B1895_00244	B4140_00753
group_4197		hypothetical protein	96	96	1	144	12015				311	320	319	205_01722	B425_02577	CHCC26933_01613	CMW1_02702	DSM_01689	FUA2153_00688	FUA2154_00692	Fad_01550	FadWe_02451	H_01414	HK1_00768	K2_00446	KCP2_00716	LL3_01543	MT45_01588	NRRL_00616	RD7-7_01421	SRCM101266_01890	SRCM101267_01665	SRCM101294_00539	TA208_01935	XH7_01942	YP6_01502	10456_03783	11B91_02656	19742-1_00382	19742-2_00382	629_03732	AAK_S6_01255	ALB65_01578	ALB69_01590	ALB79_01482	ARP23_04113	B15_01493	B1895_00226	B4140_00735
group_4201		hypothetical protein	96	96	1	144	12036				374	416	374	205_01708	B425_02563	CHCC26933_01600	CMW1_02718	DSM_01675	FUA2153_00674	FUA2154_00678	Fad_01536	FadWe_02437	H_01400	HK1_00754	K2_00460	KCP2_00730	LL3_01529	MT45_01572	NRRL_00602	RD7-7_01408	SRCM101266_01904	SRCM101267_01651	SRCM101294_00555	TA208_01949	XH7_01956	YP6_01487	10456_03796	11B91_02669	19742-1_00395	19742-2_00395	629_03716	AAK_S6_01268	ALB65_01562	ALB69_01574	ALB79_01469	ARP23_04127	B15_01477	B1895_00209	B4140_00722
group_4204		Putative bifunctional phosphatase/peptidyl-prolyl cis-trans isomerase	96	96	1	144	12059				755	830	774	205_01700	B425_02555	CHCC26933_01592	CMW1_02735	DSM_01667	FUA2153_00666	FUA2154_00670	Fad_01528	FadWe_02429	H_01392	HK1_00746	K2_00478	KCP2_00738	LL3_01521	MT45_01554	NRRL_00594	RD7-7_01400	SRCM101266_01912	SRCM101267_01643	SRCM101294_00573	TA208_01957	XH7_01964	YP6_01468	10456_03813	11B91_02685	19742-1_00412	19742-2_00412	629_03694	AAK_S6_01285	ALB65_01545	ALB69_01557	ALB79_01452	ARP23_04165	B15_01460	B1895_00185	B4140_00705
sasA_1		Adaptive-response sensory-kinase SasA	96	96	1	144	12066				1304	1430	1306	205_01694	B425_02549	CHCC26933_01586	CMW1_02741	DSM_01661	FUA2153_00660	FUA2154_00664	Fad_01522	FadWe_02423	H_01386	HK1_00740	K2_00484	KCP2_00744	LL3_01515	MT45_01548	NRRL_00588	RD7-7_01394	SRCM101266_01918	SRCM101267_01637	SRCM101294_00579	TA208_01963	XH7_01970	YP6_01462	10456_03819	11B91_02691	19742-1_00418	19742-2_00418	629_03688	AAK_S6_01291	ALB65_01539	ALB69_01551	ALB79_01446	ARP23_04171	B15_01454	B1895_00179	B4140_00698
lacC		Tagatose-6-phosphate kinase	96	96	1	144	12078				617	911	907	205_01684	B425_02539	CHCC26933_01576	CMW1_02751	DSM_01651	FUA2153_00650	FUA2154_00654	Fad_01512	FadWe_02413	H_01376	HK1_00730	K2_00494	KCP2_00754	LL3_01505	MT45_01538	NRRL_00578	RD7-7_01384	SRCM101266_01929	SRCM101267_01626	SRCM101294_00589	TA208_01973	XH7_01980	YP6_01452	10456_03829	11B91_02701	19742-1_00428	19742-2_00428	629_03678	AAK_S6_01301	ALB65_01529	ALB69_01541	ALB79_01436	ARP23_04182	B15_01444	B1895_00169	B4140_00688
fadH		putative 2,4-dienoyl-CoA reductase	96	96	1	144	12133				281	764	758	205_01652	B425_02508	CHCC26933_01548	CMW1_02782	DSM_01619	FUA2153_00619	FUA2154_00623	Fad_01481	FadWe_02382	H_01345	HK1_00698	K2_00526	KCP2_00786	LL3_01474	MT45_01507	NRRL_00547	RD7-7_01354	SRCM101266_01960	SRCM101267_01595	SRCM101294_00619	TA208_02004	XH7_02011	YP6_01421	10456_03858	11B91_02730	19742-1_00457	19742-2_00457	629_03650	AAK_S6_01330	ALB65_01500	ALB69_01512	ALB79_01407	ARP23_04219	B15_01415	B1895_00139	B4140_03047
ykuD		Putative L,D-transpeptidase YkuD	96	96	1	144	12136				482	503	499	205_01650	B425_02506	CHCC26933_01546	CMW1_02784	DSM_01617	FUA2153_00617	FUA2154_00621	Fad_01479	FadWe_02380	H_01343	HK1_00696	K2_00528	KCP2_00788	LL3_01472	MT45_01505	NRRL_00545	RD7-7_01352	SRCM101266_01962	SRCM101267_01593	SRCM101294_00621	TA208_02006	XH7_02013	YP6_01419	10456_03860	11B91_02732	19742-1_00459	19742-2_00459	629_03648	AAK_S6_01332	ALB65_01498	ALB69_01510	ALB79_01405	ARP23_04222	B15_01413	B1895_00137	B4140_03045
group_4213		hypothetical protein	96	96	1	144	12142				161	161	161	205_01646	B425_02502	CHCC26933_01542	CMW1_02788	DSM_01613	FUA2153_00613	FUA2154_00617	Fad_01475	FadWe_02376	H_01339	HK1_00692	K2_00532	KCP2_00792	LL3_01468	MT45_01501	NRRL_00541	RD7-7_01348	SRCM101266_01966	SRCM101267_01589	SRCM101294_00625	TA208_02010	XH7_02017	YP6_01415	10456_03864	11B91_02736	19742-1_00463	19742-2_00463	629_03644	AAK_S6_01336	ALB65_01494	ALB69_01506	ALB79_01401	ARP23_04226	B15_01409	B1895_00133	B4140_03041
group_4214		putative peptidase	96	96	1	144	12160				593	1094	1088	205_01630	B425_02486	CHCC26933_01527	CMW1_02803	DSM_01597	FUA2153_00597	FUA2154_00602	Fad_01460	FadWe_02361	H_01324	HK1_00677	K2_00547	KCP2_00808	LL3_01453	MT45_01485	NRRL_00525	RD7-7_01333	SRCM101266_01982	SRCM101267_01573	SRCM101294_00640	TA208_02025	XH7_02033	YP6_01400	10456_03879	11B91_02751	19742-1_00478	19742-2_00478	629_03628	AAK_S6_01351	ALB65_01479	ALB69_01489	ALB79_01386	ARP23_04244	B15_01394	B1895_00118	B4140_03026
group_4218		hypothetical protein	96	96	1	144	12168				194	197	194	205_01625	B425_02481	CHCC26933_01522	CMW1_02808	DSM_01592	FUA2153_00592	FUA2154_00597	Fad_01455	FadWe_02356	H_01319	HK1_00672	K2_00552	KCP2_00813	LL3_01448	MT45_01480	NRRL_00520	RD7-7_01328	SRCM101266_01987	SRCM101267_01568	SRCM101294_00645	TA208_02030	XH7_02038	YP6_01395	10456_03884	11B91_02756	19742-1_00483	19742-2_00483	629_03623	AAK_S6_01356	ALB65_01474	ALB69_01484	ALB79_01381	ARP23_04249	B15_01389	B1895_00112	B4140_03021
pepT_1		Peptidase T	96	96	1	144	12665				245	2654	1112	205_02483	B425_00958	CHCC26933_02544	CMW1_01960	DSM_02444	FUA2153_02915	FUA2154_02777	Fad_02436	FadWe_01843	H_02330	HK1_01523	K2_02781	KCP2_02822	LL3_02532	MT45_02322	NRRL_02284	RD7-7_02165	SRCM101266_03868	SRCM101267_02462	SRCM101294_03276	TA208_02420	XH7_02428	YP6_02430	10456_00296	11B91_01860	19742-1_02653	19742-2_02645	629_00892	AAK_S6_00478	ALB65_02373	ALB69_02346	ALB79_02246	ARP23_03234	B15_02318	B1895_01283	B4140_03548
mhqR_2		HTH-type transcriptional regulator MhqR	96	96	1	144	8278				236	464	444	205_01612	B425_02468	CHCC26933_01510	CMW1_02820	DSM_01579	FUA2153_00579	FUA2154_00584	Fad_01442	FadWe_02343	H_01306	HK1_00659	K2_00564	KCP2_00826	LL3_01435	MT45_01468	NRRL_00507	RD7-7_01316	SRCM101266_02000	SRCM101267_01555	SRCM101294_00657	TA208_02043	XH7_02051	YP6_01383	10456_03901	11B91_02774	19742-1_00499	19742-2_00499	629_03606	AAK_S6_01373	ALB65_01459	ALB69_01468	ALB79_01362	ARP23_04266	B15_01373	B1895_00100	B4140_03002
group_4221		hypothetical protein	96	96	1	144	269				950	950	950	205_00200	B425_00103	CHCC26933_01259	CMW1_04031	DSM_00205	FUA2153_03245	FUA2154_03516	Fad_00168	FadWe_00114	H_00089	HK1_03434	K2_03525	KCP2_03799	LL3_00180	MT45_00190	NRRL_02991	RD7-7_00200	SRCM101266_03399	SRCM101267_00200	SRCM101294_03826	TA208_00175	XH7_00183	YP6_00201	10456_03906	11B91_03512	19742-1_02674	19742-2_02666	629_00214	AAK_S6_04093	ALB65_00280	ALB69_00200	ALB79_00200	ARP23_01008	B15_00204	B1895_03322	B4140_02011
group_4224		hypothetical protein	96	96	1	144	286				1049	1244	1241	205_00209	B425_00112	CHCC26933_01250	CMW1_04022	DSM_00214	FUA2153_03254	FUA2154_03507	Fad_00177	FadWe_00123	H_00098	HK1_03443	K2_03516	KCP2_03789	LL3_00189	MT45_00199	NRRL_02981	RD7-7_00209	SRCM101266_03408	SRCM101267_00209	SRCM101294_03817	TA208_00184	XH7_00192	YP6_00210	10456_03915	11B91_03521	19742-1_02683	19742-2_02675	629_00223	AAK_S6_04084	ALB65_00289	ALB69_00209	ALB79_00209	ARP23_00997	B15_00213	B1895_03331	B4140_02020
group_4225		PTS system EIIBC component	96	96	1	144	289				1151	1367	1362	205_00212	B425_00115	CHCC26933_01247	CMW1_04019	DSM_00217	FUA2153_03257	FUA2154_03504	Fad_00180	FadWe_00126	H_00101	HK1_03446	K2_03513	KCP2_03785	LL3_00192	MT45_00202	NRRL_02978	RD7-7_00212	SRCM101266_03411	SRCM101267_00212	SRCM101294_03814	TA208_00187	XH7_00195	YP6_00213	10456_03918	11B91_03524	19742-1_02686	19742-2_02678	629_00226	AAK_S6_04081	ALB65_00292	ALB69_00212	ALB79_00212	ARP23_00992	B15_00216	B1895_03334	B4140_02023
cdaR_1		CdaA regulatory protein CdaR	96	96	1	144	298				1229	1439	1434	205_00224	B425_00126	CHCC26933_01235	CMW1_04006	DSM_00229	FUA2153_03269	FUA2154_03492	Fad_00192	FadWe_00138	H_00113	HK1_03458	K2_03501	KCP2_03773	LL3_00204	MT45_00214	NRRL_02966	RD7-7_00224	SRCM101266_03423	SRCM101267_00224	SRCM101294_03802	TA208_00199	XH7_00207	YP6_00225	10456_03930	11B91_03536	19742-1_02698	19742-2_02690	629_00238	AAK_S6_04069	ALB65_00304	ALB69_00224	ALB79_00224	ARP23_00977	B15_00228	B1895_03346	B4140_02038
group_4234		hypothetical protein	96	96	1	144	14327				239	242	241	205_00252	B425_00154	CHCC26933_04094	CMW1_03980	DSM_00257	FUA2153_03298	FUA2154_03463	Fad_00220	FadWe_00166	H_00143	HK1_03486	K2_03474	KCP2_03744	LL3_00233	MT45_00246	NRRL_02937	RD7-7_00262	SRCM101266_03451	SRCM101267_00252	SRCM101294_03772	TA208_00229	XH7_00237	YP6_00253	10456_03962	11B91_03574	19742-1_02731	19742-2_02723	629_00264	AAK_S6_04037	ALB65_00335	ALB69_00255	ALB79_00260	ARP23_00945	B15_00261	B1895_03867	B4140_02072
potE		Putrescine transporter PotE	96	96	1	144	14194				1001	1346	1327	205_00329	B425_00097	CHCC26933_04023	CMW1_03903	DSM_00333	FUA2153_03371	FUA2154_03390	Fad_00300	FadWe_03636	H_00215	HK1_03557	K2_03402	KCP2_03665	LL3_00307	MT45_00321	NRRL_02864	RD7-7_00334	SRCM101266_03527	SRCM101267_00328	SRCM101294_03697	TA208_00301	XH7_00309	YP6_00328	10456_04029	11B91_03645	19742-1_02808	19742-2_02800	629_00341	AAK_S6_03970	ALB65_00402	ALB69_00323	ALB79_00331	ARP23_00863	B15_00332	B1895_02163	B4140_02143
putB		Proline dehydrogenase 2	96	96	1	144	14178				911	1094	913	205_00338	B425_00089	CHCC26933_04015	CMW1_03895	DSM_00342	FUA2153_03380	FUA2154_03381	Fad_00308	FadWe_03628	H_00223	HK1_03566	K2_03394	KCP2_03656	LL3_00316	MT45_00329	NRRL_02855	RD7-7_00342	SRCM101266_03535	SRCM101267_00336	SRCM101294_03689	TA208_00309	XH7_00317	YP6_00336	10456_04039	11B91_03656	19742-1_02818	19742-2_02810	629_02558	AAK_S6_03958	ALB65_00412	ALB69_00333	ALB79_00341	ARP23_00852	B15_00344	B1895_02173	B4140_02153
group_4245		hypothetical protein	96	96	1	144	14156				320	323	322	205_00351	B425_00077	CHCC26933_04004	CMW1_03882	DSM_00354	FUA2153_03392	FUA2154_03369	Fad_00320	FadWe_03616	H_00236	HK1_03578	K2_03382	KCP2_03643	LL3_00328	MT45_00341	NRRL_02843	RD7-7_00353	SRCM101266_03547	SRCM101267_00348	SRCM101294_03677	TA208_00321	XH7_00329	YP6_00348	10456_04053	11B91_03670	19742-1_02832	19742-2_02824	629_02574	AAK_S6_03944	ALB65_00426	ALB69_00347	ALB79_00355	ARP23_00836	B15_00358	B1895_02184	B4140_02168
hxlA		3-hexulose-6-phosphate synthase	96	96	1	144	14147				329	635	631	205_00356	B425_00072	CHCC26933_03999	CMW1_03876	DSM_00359	FUA2153_03397	FUA2154_03364	Fad_00325	FadWe_03611	H_00241	HK1_03583	K2_03377	KCP2_03638	LL3_00333	MT45_00346	NRRL_02838	RD7-7_00358	SRCM101266_03552	SRCM101267_00353	SRCM101294_03672	TA208_00326	XH7_00334	YP6_00354	10456_04058	11B91_03675	19742-1_02837	19742-2_02829	629_02580	AAK_S6_03939	ALB65_00431	ALB69_00352	ALB79_00360	ARP23_00831	B15_00363	B1895_02189	B4140_02173
arnC		Undecaprenyl-phosphate 4-deoxy-4-formamido-L-arabinose transferase	96	96	1	144	14025				296	1262	1230	205_00441	B425_03412	CHCC26933_03913	CMW1_03792	DSM_00444	FUA2153_03483	FUA2154_03277	Fad_00411	FadWe_03525	H_00327	HK1_03668	K2_03291	KCP2_03889	LL3_00421	MT45_00433	NRRL_02751	RD7-7_00443	SRCM101266_02520	SRCM101267_00439	SRCM101294_01539	TA208_00412	XH7_00420	YP6_00440	10456_01448	11B91_03765	19742-1_02922	19742-2_02914	629_02674	AAK_S6_03850	ALB65_00516	ALB69_00437	ALB79_00445	ARP23_00730	B15_00452	B1895_02011	B4140_02262
smc_1		Chromosome partition protein Smc	96	96	1	144	7614				695	2336	2298	205_01270	B425_03851	CHCC26933_03313	CMW1_03178	DSM_01237	FUA2153_00195	FUA2154_00246	Fad_01101	FadWe_02860	H_00893	HK1_00318	K2_00968	KCP2_01181	LL3_01095	MT45_01121	NRRL_00167	RD7-7_00992	SRCM101266_02340	SRCM101267_01169	SRCM101294_01285	TA208_00978	XH7_00985	YP6_01022	10456_02145	11B91_03158	19742-1_00840	19742-2_00840	629_03258	AAK_S6_01760	ALB65_01120	ALB69_01025	ALB79_01023	ARP23_00075	B15_01019	B1895_02422	B4140_02673
argD		Acetylornithine aminotransferase	96	96	1	144	7767				1157	1169	1157	205_01357	B425_03938	CHCC26933_03399	CMW1_03071	DSM_01324	FUA2153_00282	FUA2154_00333	Fad_01188	FadWe_02773	H_00980	HK1_00405	K2_00880	KCP2_01091	LL3_01183	MT45_01209	NRRL_00256	RD7-7_01079	SRCM101266_02254	SRCM101267_01255	SRCM101294_01197	TA208_02369	XH7_02377	YP6_01110	10456_02061	11B91_03075	19742-1_00754	19742-2_00754	629_03347	AAK_S6_01675	ALB65_01204	ALB69_01112	ALB79_01110	ARP23_04545	B15_01106	B1895_02101	B4140_02760
mltF		Membrane-bound lytic murein transglycosylase F	96	96	1	144	7815				572	827	659	205_01394	B425_03975	CHCC26933_03436	CMW1_03034	DSM_01361	FUA2153_00319	FUA2154_00370	Fad_01225	FadWe_02736	H_01017	HK1_00442	K2_00843	KCP2_01053	LL3_01220	MT45_01246	NRRL_00293	RD7-7_01116	SRCM101266_02217	SRCM101267_01292	SRCM101294_01160	TA208_02332	XH7_02340	YP6_01147	10456_02024	11B91_03038	19742-1_00718	19742-2_00718	629_03384	AAK_S6_01639	ALB65_01240	ALB69_01148	ALB79_01146	ARP23_04504	B15_01142	B1895_03221	B4140_02795
yknZ		putative ABC transporter permease YknZ	96	96	1	144	12081				590	1211	1186	205_01682	B425_02537	CHCC26933_01574	CMW1_02753	DSM_01649	FUA2153_00648	FUA2154_00652	Fad_01510	FadWe_02411	H_01374	HK1_00728	K2_00496	KCP2_00756	LL3_01503	MT45_01536	NRRL_00576	RD7-7_01382	SRCM101266_01931	SRCM101267_01624	SRCM101294_00591	TA208_01975	XH7_01982	YP6_01450	10456_03831	11B91_02703	19742-1_00430	19742-2_00430	629_03676	AAK_S6_01303	ALB65_01527	ALB69_01539	ALB79_01434	ARP23_04184	B15_01442	B1895_00167	B4140_00686
group_4459		hypothetical protein	96	96	1	144	12563				437	632	617	205_02431	B425_01008	CHCC26933_02494	CMW1_02025	DSM_02393	FUA2153_02965	FUA2154_02727	Fad_02385	FadWe_01893	H_02280	HK1_01472	K2_02833	KCP2_02771	LL3_02482	MT45_02270	NRRL_02333	RD7-7_02115	SRCM101266_03354	SRCM101267_02411	SRCM101294_03328	TA208_01067	XH7_01074	YP6_02379	10456_00230	11B91_01928	19742-1_03131	19742-2_03123	629_00815	AAK_S6_00542	ALB65_02306	ALB69_02280	ALB79_02181	ARP23_03321	B15_02250	B1895_01062	B4140_03617
buk2		Butyrate kinase 2	96	96	1	144	12680				722	1115	1105	205_02498	B425_00943	CHCC26933_02559	CMW1_01945	DSM_02459	FUA2153_02900	FUA2154_02792	Fad_02451	FadWe_01828	H_02345	HK1_01538	K2_02766	KCP2_02837	LL3_02547	MT45_02337	NRRL_02269	RD7-7_02180	SRCM101266_03853	SRCM101267_02477	SRCM101294_03261	TA208_02435	XH7_02443	YP6_02445	10456_00311	11B91_01845	19742-1_02638	19742-2_02630	629_00908	AAK_S6_00463	ALB65_02388	ALB69_02361	ALB79_02263	ARP23_03218	B15_02333	B1895_01298	B4140_03533
hemB		Delta-aminolevulinic acid dehydratase	96	96	1	144	13200				974	977	975	205_02817	B425_00556	CHCC26933_02846	CMW1_01603	DSM_02774	FUA2153_02613	FUA2154_03081	Fad_02838	FadWe_03911	H_02632	HK1_01854	K2_02483	KCP2_03297	LL3_02833	MT45_02621	NRRL_01980	RD7-7_02467	SRCM101266_02806	SRCM101267_02850	SRCM101294_02923	TA208_02722	XH7_02731	YP6_02799	10456_00617	11B91_01559	19742-1_02334	19742-2_02326	629_01206	AAK_S6_00157	ALB65_02684	ALB69_02648	ALB79_02557	ARP23_02820	B15_02631	B1895_00684	B4140_03246
lrgA		Antiholin-like protein LrgA	96	96	1	144	13354				344	440	437	205_02893	B425_03137	CHCC26933_02931	CMW1_01526	DSM_02850	FUA2153_02537	FUA2154_03157	Fad_02936	FadWe_04225	H_02708	HK1_01930	K2_02334	KCP2_03218	LL3_02909	MT45_02698	NRRL_03462	RD7-7_02552	SRCM101266_02882	SRCM101267_02926	SRCM101294_02847	TA208_02798	XH7_02807	YP6_02877	10456_00693	11B91_01483	19742-1_02257	19742-2_02249	629_01285	AAK_S6_00081	ALB65_02760	ALB69_02731	ALB79_02639	ARP23_02641	B15_02711	B1895_02485	B4140_01531
mutM		Formamidopyrimidine-DNA glycosylase	96	96	1	144	13378				626	863	828	205_02910	B425_03154	CHCC26933_02948	CMW1_01509	DSM_02867	FUA2153_02520	FUA2154_04021	Fad_02953	FadWe_04208	H_02725	HK1_01947	K2_02317	KCP2_03199	LL3_02926	MT45_02715	NRRL_03445	RD7-7_02569	SRCM101266_02899	SRCM101267_02943	SRCM101294_02830	TA208_02815	XH7_02824	YP6_02894	10456_00710	11B91_01466	19742-1_02240	19742-2_02232	629_01305	AAK_S6_00064	ALB65_02777	ALB69_02748	ALB79_02656	ARP23_02623	B15_02728	B1895_02503	B4140_01548
arsB_1		Arsenical pump membrane protein	96	96	1	144	11487				1232	1334	1330	205_03711	B425_01853	CHCC26933_00470	CMW1_00592	DSM_03665	FUA2153_01684	FUA2154_01685	Fad_03658	FadWe_00919	H_03518	HK1_02743	K2_01624	KCP2_01851	LL3_03670	MT45_03456	NRRL_01538	RD7-7_03257	SRCM101266_00794	SRCM101267_03738	SRCM101294_02458	TA208_03610	XH7_03620	YP6_03592	10456_03626	11B91_00895	19742-1_01525	19742-2_01550	629_02047	AAK_S6_02022	ALB65_03496	ALB69_03456	ALB79_03373	ARP23_01760	B15_03440	B1895_01825	B4140_01304
rapA_3		RNA polymerase-associated protein RapA	96	96	1	144	11550				1919	2780	2765	205_03737	B425_01827	CHCC26933_00448	CMW1_00617	DSM_03691	FUA2153_01658	FUA2154_01659	Fad_03684	FadWe_00893	H_03544	HK1_02769	K2_01601	KCP2_01824	LL3_03696	MT45_03480	NRRL_01564	RD7-7_03279	SRCM101266_01224	SRCM101267_03764	SRCM101294_02484	TA208_03636	XH7_03646	YP6_03615	10456_03653	11B91_00872	19742-1_01495	19742-2_01580	629_02077	AAK_S6_02049	ALB65_03523	ALB69_03490	ALB79_03402	ARP23_01728	B15_03465	B1895_01634	B4140_01280
group_4518		hypothetical protein	96	96	1	144	10493				521	527	521	205_03820	B425_01745	CHCC26933_00366	CMW1_00700	DSM_03771	FUA2153_01576	FUA2154_01577	Fad_03766	FadWe_00810	H_03627	HK1_02852	K2_01520	KCP2_01740	LL3_03778	MT45_03561	NRRL_01647	RD7-7_03360	SRCM101266_01307	SRCM101267_03846	SRCM101294_02565	TA208_03719	XH7_03729	YP6_03697	10456_03734	11B91_00791	19742-1_01414	19742-2_01661	629_02159	AAK_S6_02130	ALB65_03604	ALB69_03571	ALB79_03484	ARP23_01642	B15_03546	B1895_01717	B4140_01199
group_4523		PGL/p-HBAD biosynthesis glycosyltransferase	96	96	1	144	10349				803	818	806	205_03902	B425_01663	CHCC26933_00288	CMW1_00771	DSM_03853	FUA2153_01495	FUA2154_01496	Fad_03847	FadWe_00729	H_03708	HK1_02934	K2_01441	KCP2_01656	LL3_03859	MT45_03640	NRRL_01729	RD7-7_03438	SRCM101266_01388	SRCM101267_03927	SRCM101294_03666	TA208_03800	XH7_03810	YP6_03779	10456_02899	11B91_00706	19742-1_01328	19742-2_01747	629_02253	AAK_S6_02219	ALB65_03694	ALB69_03661	ALB79_03569	ARP23_01543	B15_03634	B1895_01119	B4140_01111
moaA		GTP 3',8-cyclase	96	96	1	144	10543				923	1037	1024	205_03776	B425_01789	CHCC26933_00410	CMW1_00656	DSM_03727	FUA2153_01620	FUA2154_01621	Fad_03722	FadWe_00854	H_03583	HK1_02808	K2_01564	KCP2_01786	LL3_03734	MT45_03517	NRRL_01602	RD7-7_03317	SRCM101266_01263	SRCM101267_03802	SRCM101294_02521	TA208_03675	XH7_03685	YP6_03653	10456_03690	11B91_00835	19742-1_01457	19742-2_01618	629_02114	AAK_S6_02086	ALB65_03560	ALB69_03527	ALB79_03440	ARP23_01689	B15_03502	B1895_01673	B4140_01243
group_4676		hypothetical protein	96	96	1	144	12293				272	377	320	205_02227	B425_01213	CHCC26933_02293	CMW1_02220	DSM_02190	FUA2153_03169	FUA2154_02523	Fad_02181	FadWe_02098	H_01882	HK1_01270	K2_03033	KCP2_02567	LL3_02077	MT45_02066	NRRL_02537	RD7-7_01915	SRCM101266_03151	SRCM101267_02207	SRCM101294_00023	TA208_01466	XH7_01473	YP6_01979	10456_00001	11B91_02123	19742-1_03340	19742-2_03332	629_00595	AAK_S6_00771	ALB65_02074	ALB69_02087	ALB79_01964	ARP23_03538	B15_01983	B1895_02283	B4140_00621
group_4677		hypothetical protein	96	96	1	144	12298				680	857	681	205_02231	B425_01209	CHCC26933_02297	CMW1_02216	DSM_02194	FUA2153_03165	FUA2154_02527	Fad_02185	FadWe_02094	H_01886	HK1_01274	K2_03029	KCP2_02571	LL3_02081	MT45_02070	NRRL_02533	RD7-7_01919	SRCM101266_03155	SRCM101267_02211	SRCM101294_00019	TA208_01462	XH7_01469	YP6_01983	10456_00005	11B91_02119	19742-1_03336	19742-2_03328	629_00599	AAK_S6_00767	ALB65_02078	ALB69_02091	ALB79_01968	ARP23_03534	B15_01987	B1895_02286	B4140_00625
ypcP		5'-3' exonuclease	96	96	1	144	12378				671	887	884	205_02289	B425_01151	CHCC26933_02354	CMW1_02166	DSM_02252	FUA2153_03107	FUA2154_02585	Fad_02243	FadWe_02036	H_01944	HK1_01332	K2_02974	KCP2_02630	LL3_02139	MT45_02128	NRRL_02476	RD7-7_01974	SRCM101266_03212	SRCM101267_02269	SRCM101294_03469	TA208_01404	XH7_01411	YP6_02039	10456_00089	11B91_02072	19742-1_03273	19742-2_03265	629_00669	AAK_S6_00683	ALB65_02165	ALB69_02139	ALB79_02036	ARP23_03485	B15_02051	B1895_00916	B4140_03815
group_4685		hypothetical protein	96	96	1	144	12410				548	548	548	205_02308	B425_01132	CHCC26933_02371	CMW1_02149	DSM_02270	FUA2153_03089	FUA2154_02603	Fad_02262	FadWe_02017	H_02156	HK1_01350	K2_02957	KCP2_02648	LL3_02359	MT45_02146	NRRL_02457	RD7-7_01991	SRCM101266_03230	SRCM101267_02287	SRCM101294_03452	TA208_01192	XH7_01199	YP6_02255	10456_00107	11B91_02052	19742-1_03254	19742-2_03246	629_00690	AAK_S6_00665	ALB65_02183	ALB69_02157	ALB79_02057	ARP23_03463	B15_02125	B1895_00937	B4140_03740
bepA		Beta-barrel assembly-enhancing protease	96	96	1	144	12464				731	1271	1265	205_02350	B425_01090	CHCC26933_02413	CMW1_02107	DSM_02312	FUA2153_03047	FUA2154_02645	Fad_02304	FadWe_01975	H_02198	HK1_01392	K2_02915	KCP2_02690	LL3_02401	MT45_02188	NRRL_02415	RD7-7_02033	SRCM101266_03272	SRCM101267_02329	SRCM101294_03410	TA208_01150	XH7_01157	YP6_02297	10456_00149	11B91_02010	19742-1_03211	19742-2_03203	629_00734	AAK_S6_00623	ALB65_02225	ALB69_02199	ALB79_02098	ARP23_03419	B15_02169	B1895_00980	B4140_03698
[truncated: 15,392 more rows]
[truncated: 60 more columns]
